# Supplementary material for: Rewiring phospholipid biosynthesis reveals resilience to membrane perturbations and uncovers regulators of lipid homeostasis
Source: EMBO J. 2022 Feb 21;41(7):e109998. doi: 10.15252/embj.2021109998 (PMC8982615; doi:10.15252/embj.2021109998)
Supplement: Supplementary file 3 — Source Data for Expanded View/Appendix [file EMBJ-41-e109998-s001.zip]

Archive with 5 entries (4 files):
- EMBOJ-2021-109998R-Appendix_Figure_S17_Source_Data-sd.xlsx
- __MACOSX/
- __MACOSX/._EMBOJ-2021-109998R-Appendix_Figure_S17_Source_Data-sd.xlsx
- EMBOJ-2021-109998R-Figure_EV5_Source_Data-sd.xlsx
- __MACOSX/._EMBOJ-2021-109998R-Figure_EV5_Source_Data-sd.xlsx
