# Supplementary material for: Rewiring phospholipid biosynthesis reveals resilience to membrane perturbations and uncovers regulators of lipid homeostasis
Source: EMBO J. 2022 Feb 21;41(7):e109998. doi: 10.15252/embj.2021109998 (PMC8982615; doi:10.15252/embj.2021109998)
Supplement: Supplementary file 3 — Source Data for Expanded View/Appendix [file EMBJ-41-e109998-s001.zip › EMBOJ-2021-109998R-Appendix_Figure_S17_Source_Data-sd.xlsx]

## Sheet: Sheet1
genotype	condition	area
WT2	-oleate	18168
WT2	-oleate	16292
WT2	-oleate	14536
WT2	-oleate	9500
WT2	-oleate	17236
WT2	-oleate	23236
WT2	-oleate	14536
WT2	-oleate	16292
WT2	-oleate	17200
WT2	-oleate	22172
WT2	-oleate	9176
WT2	-oleate	17200
WT2	-oleate	16292
WT2	-oleate	16524
WT2	-oleate	19116
WT2	-oleate	15380
WT2	-oleate	9176
WT2	-oleate	17200
WT2	-oleate	17200
Csf1Ctrunc_1	-oleate	3640
Csf1Ctrunc_1	-oleate	2644
Csf1Ctrunc_1	-oleate	2644
Csf1Ctrunc_1	-oleate	3852
Csf1Ctrunc_1	-oleate	2644
Csf1Ctrunc_1	-oleate	4304
Csf1Ctrunc_1	-oleate	4048
Csf1Ctrunc_1	-oleate	5544
Csf1Ctrunc_1	-oleate	4548
Csf1Ctrunc_1	-oleate	5160
Csf1Ctrunc_1	-oleate	4304
Csf1Ctrunc_1	-oleate	6668
Csf1Ctrunc_1	-oleate	2472
Csf1Ctrunc_1	-oleate	4792
Csf1Ctrunc_1	-oleate	4792
Csf1Ctrunc_1	-oleate	4421
Csf1Ctrunc_1	-oleate	5096
Csf1Ctrunc_1	-oleate	5734
Csf1Ctrunc_1	-oleate	4901
Csf1Ctrunc_1	-oleate	3684
Csf1Ctrunc_1	-oleate	4476
Csf1Ctrunc_1	-oleate	5342
Csf1Ctrunc_1	-oleate	5342
Csf1Ctrunc_1	-oleate	4633
Csf1Ctrunc_1	-oleate	3914
WT1	-oleate	18168
WT1	-oleate	16404
WT1	-oleate	12672
WT1	-oleate	14852
WT1	-oleate	12280
WT1	-oleate	22296
WT1	-oleate	20116
WT1	-oleate	10389
WT1	-oleate	17564
WT1	-oleate	15172
WT1	-oleate	16944
WT1	-oleate	9681
WT1	-oleate	11704
WT1	-oleate	14111
WT1	-oleate	13188
WT1	-oleate	10207
WT1	-oleate	12980
Csf1Ctrunc_2	-oleate	3968
Csf1Ctrunc_2	-oleate	2917
Csf1Ctrunc_2	-oleate	4792
Csf1Ctrunc_2	-oleate	2960
Csf1Ctrunc_2	-oleate	2740
Csf1Ctrunc_2	-oleate	3476
Csf1Ctrunc_2	-oleate	3219
Csf1Ctrunc_2	-oleate	2778
Csf1Ctrunc_2	-oleate	5808
Csf1Ctrunc_2	-oleate	2960
Csf1Ctrunc_2	-oleate	3684
Csf1Ctrunc_2	-oleate	3268
Csf1Ctrunc_2	-oleate	4792
Csf1Ctrunc_2	-oleate	5544
Csf1Ctrunc_2	-oleate	3852
Csf1Ctrunc_2	-oleate	3582
Csf1Ctrunc_2	-oleate	2132
WT1	+oleate	15380
WT1	+oleate	10580
WT1	+oleate	33992
WT1	+oleate	23236
WT1	+oleate	17200
WT1	+oleate	10580
WT1	+oleate	26612
WT1	+oleate	38024
WT1	+oleate	26612
WT1	+oleate	13692
WT1	+oleate	30172
WT1	+oleate	21128
WT1	+oleate	27480
WT1	+oleate	20108
WT1	+oleate	14536
WT1	+oleate	40104
WT1	+oleate	30788
WT1	+oleate	9176
WT1	+oleate	12096
WT1	+oleate	42272
WT1	+oleate	19116
Csf1Ctrunc_2	+oleate	19116
Csf1Ctrunc_2	+oleate	21128
Csf1Ctrunc_2	+oleate	10752
Csf1Ctrunc_2	+oleate	27740
Csf1Ctrunc_2	+oleate	10580
Csf1Ctrunc_2	+oleate	11856
Csf1Ctrunc_2	+oleate	9856
Csf1Ctrunc_2	+oleate	11304
Csf1Ctrunc_2	+oleate	16292
Csf1Ctrunc_2	+oleate	15380
Csf1Ctrunc_2	+oleate	21128
Csf1Ctrunc_2	+oleate	16756
Csf1Ctrunc_2	+oleate	16292
Csf1Ctrunc_2	+oleate	18624
WT2	+oleate	11304
WT2	+oleate	22172
WT2	+oleate	20108
WT2	+oleate	8492
WT2	+oleate	9856
WT2	+oleate	18400
WT2	+oleate	20340
WT2	+oleate	22172
WT2	+oleate	21128
WT2	+oleate	22172
WT2	+oleate	25448
WT2	+oleate	22172
WT2	+oleate	18856
WT2	+oleate	16504
Csf1Ctrunc_1	+oleate	20108
Csf1Ctrunc_1	+oleate	21372
Csf1Ctrunc_1	+oleate	21908
Csf1Ctrunc_1	+oleate	21108
Csf1Ctrunc_1	+oleate	18168
Csf1Ctrunc_1	+oleate	21128
Csf1Ctrunc_1	+oleate	23236
Csf1Ctrunc_1	+oleate	21128
Csf1Ctrunc_1	+oleate	16292
Csf1Ctrunc_1	+oleate	24344
Csf1Ctrunc_1	+oleate	19116
Csf1Ctrunc_1	+oleate	23236
Csf1Ctrunc_1	+oleate	19116
Csf1Ctrunc_1	+oleate	16977
Csf1Ctrunc_1	+oleate	22172
Csf1Ctrunc_1	+oleate	18168
Csf1Ctrunc_1	+oleate	12892
Csf1Ctrunc_1	+oleate	12096
Csf1Ctrunc_1	+oleate	16292
Csf1Ctrunc_1	+oleate	12096
Csf1Ctrunc_1	+oleate	11304
Csf1Ctrunc_1	+oleate	14536
Csf1Ctrunc_1	+oleate	24328
Csf1Ctrunc_1	+oleate	9856
Csf1Ctrunc_1	+oleate	16724
Csf1Ctrunc_1	+oleate	17392
Csf1Ctrunc_1	+oleate	17200
Csf1Ctrunc_1	+oleate	33963
Csf1Ctrunc_1	+oleate	24328
Csf1Ctrunc_1	+oleate	11304
Csf1Ctrunc_1	+oleate	8016
Csf1Ctrunc_1	+oleate	12892
Csf1Ctrunc_1	+oleate	20100
Csf1Ctrunc_1	+oleate	9176
