# Supplementary material for: Rewiring phospholipid biosynthesis reveals resilience to membrane perturbations and uncovers regulators of lipid homeostasis
Source: EMBO J. 2022 Feb 21;41(7):e109998. doi: 10.15252/embj.2021109998 (PMC8982615; doi:10.15252/embj.2021109998)
Supplement: Supplementary file 3 — Source Data for Expanded View/Appendix [file EMBJ-41-e109998-s001.zip › EMBOJ-2021-109998R-Figure_EV5_Source_Data-sd.xlsx]

## Sheet: PS322
Psd -MIM / Pmt -pex			Expected intensity of isotopic peak	newly made PS322	newly made PS322(normalized)
	precursor - 730.4665[M-H]	precursor [M+1] - 731.4698[M-H]
Replicate	Peak Area	Peak Area
Expected	2.16787e+09	9.40982e+08	2.30384
t0_chopp∆_c1	1670636416	715158912	7.26364e+08	-1.12047e+07	-0.00670687
t3_chopp∆_c1	612342848	1634852864	2.66236e+08	1.36862e+09	2.23505
t6_chopp∆_c1	347754432	1091257216	1.51198e+08	9.4006e+08	2.70323
t9_chopp∆_c1	167129024	507414368	7.26648e+07	4.3475e+08	2.60128
t12_chopp∆_c1	84923984	177392768	3.69235e+07	1.40469e+08	1.65406
t22_chopp∆_c1	181635360	344686304	7.89719e+07	2.65714e+08	1.4629
t0_chopp∆_c2	2001460736	858563584	8.702e+08	-1.16367e+07	-0.00581412
t3_chopp∆_c2	758708224	1862455680	3.29873e+08	1.53258e+09	2.01999
t6_chopp∆_c2	372828416	1098796416	1.62099e+08	9.36697e+08	2.51241
t9_chopp∆_c2	195598880	575790976	8.5043e+07	4.90748e+08	2.50895
t12_chopp∆_c2	60154588	124343280	2.61542e+07	9.81891e+07	1.63228
t22_chopp∆_c2	251299104	457458464	1.0926e+08	348197984	1.38559
t0_chopp∆_c3	1637873664	705608960	7.12119e+08	-6.51002e+06	-0.00397468
t3_chopp∆_c3	761819968	1476182144	3.31226e+08	1.14496e+09	1.50292
t6_chopp∆_c3	287767424	653665920	1.25116e+08	5.2855e+08	1.83673
t9_chopp∆_c3	240421568	673918528	1.04531e+08	5.69387e+08	2.36829
t12_chopp∆_c3	79802816	216053280	3.46969e+07	1.81356e+08	2.27256
t22_chopp∆_c3	88584880	186449952	3.85152e+07	1.47935e+08	1.66998
t0_chopp∆csf1∆_c1	849292352	362929184	3.69258e+08	-6.32836e+06	-0.00745133
t3_chopp∆csf1∆_1	559181248	1163353984	2.43122e+08	9.20232e+08	1.64568
t6_chopp∆csf1∆_c1	296979072	676900736	1.29121e+08	5.47779e+08	1.84451
t9_chopp∆csf1∆_c1	208750192	420314784	9.0761e+07	3.29554e+08	1.5787
t12_chopp∆csf1∆_c1	61370392	108462864	2.66828e+07	8.17801e+07	1.33257
t22_chopp∆csf1∆_c1	142077664	194019200	6.17729e+07	1.32246e+08	0.930803
t0_chopp∆csf1∆_c2	1381384832	592469760	6.00602e+08	-8.13234e+06	-0.00588709
t3_chopp∆csf1∆_c2	603158656	1372810496	2.62243e+08	1.11057e+09	1.84125
t6_chopp∆csf1∆_c2	328490848	872793792	1.42822e+08	7.29972e+08	2.2222
t9_chopp∆csf1∆_c2	180675136	394330496	7.85544e+07	3.15776e+08	1.74776
t12_chopp∆csf1∆_c2	81355912	150938800	3.53721e+07	1.15567e+08	1.42051
t22_chopp∆csf1∆_c2	180495312	286335904	7.84762e+07	2.0786e+08	1.15161
t0_chopp∆csf1∆f_c3	1274265344	544017984	5.54028e+08	-1.00104e+07	-0.00785584
t3_chopp∆csf1∆_c3	749584896	1592429312	3.25906e+08	1.26652e+09	1.68963
t6_chopp∆csf1∆_c3	320341568	783235392	1.39279e+08	6.43956e+08	2.01022
t9_chopp∆csf1∆_c3	274369984	584997248	1.19291e+08	4.65706e+08	1.69736
t12_chopp∆csf1∆_c3	125786160	230135456	5.46896e+07	1.75446e+08	1.39479
t22_chopp∆csf1∆_c3	276358144	590337408	1.20156e+08	4.70182e+08	1.70135

## Sheet: PS321
				newly made PS321	newly made PS321(normalized)
	precursor - 732.4821[M-H]	precursor [M+1] - 733.4855[M-H]
Replicate	Peak Area	Peak Area
Expected	2.83022e+09	1.2293e+09	2.3023
t0_chopp∆_c1	1970804992	849956736	8.56872e+08	-6.915e+06	-0.00350872
t3_chopp∆_c1	429125088	1921193088	1.86576e+08	1.73462e+09	4.04222
t6_chopp∆_c1	236109392	916819328	1.02656e+08	8.14163e+08	3.44825
t9_chopp∆_c1	163934880	618611328	7.1276e+07	5.47335e+08	3.33874
t12_chopp∆_c1	102885936	236611328	4.4733e+07	1.91878e+08	1.86496
t22_chopp∆_c1	337487264	606026560	1.46734e+08	4.59293e+08	1.36092
t0_chopp∆_c2	2103879936	901022848	9.1473e+08	-1.37076e+07	-0.00651537
t3_chopp∆_c2	475403392	2059293952	2.06697e+08	1.8526e+09	3.89689
t6_chopp∆_c2	232929584	874112768	1.01274e+08	7.72839e+08	3.31791
t9_chopp∆_c2	191132208	718868480	83100960	635767520	3.32632
t12_chopp∆_c2	75743072	170650176	3.29318e+07	1.37718e+08	1.81823
t22_chopp∆_c2	490809536	793293312	2.13395e+08	5.79898e+08	1.18151
t0_chopp∆_c3	1649619072	719121472	7.17226e+08	1.89579e+06	0.00114923
t3_chopp∆_c3	456468800	1438907136	1.98465e+08	1.24044e+09	2.71747
t6_chopp∆_c3	193346096	543900352	84063520	459836832	2.37831
t9_chopp∆_c3	153293120	536746048	6.66492e+07	4.70097e+08	3.06665
t12_chopp∆_c3	79987336	255857168	3.47771e+07	2.2108e+08	2.76394
t22_chopp∆_c3	153974016	322184096	6.69452e+07	2.55239e+08	1.65767
t0_chopp∆csf1∆_c1	1707563264	738969088	7.42419e+08	-3.44972e+06	-0.00202026
t3_chopp∆csf1∆_1	610215872	2283276800	2.65311e+08	2.01797e+09	3.30697
t6_chopp∆csf1∆_c1	396460128	1302057216	1.72374e+08	1.12968e+09	2.84942
t9_chopp∆csf1∆_c1	423040480	1134735104	1.83931e+08	9.50804e+08	2.24755
t12_chopp∆csf1∆_c1	144976080	309551456	6.30331e+07	2.46518e+08	1.70041
t22_chopp∆csf1∆_c1	443972896	633458816	1.93032e+08	4.40427e+08	0.992014
t0_chopp∆csf1∆_c2	2790426112	1204697984	1.21323e+09	-8.53076e+06	-0.00305715
t3_chopp∆csf1∆_c2	583839680	2418454784	2.53843e+08	2.16461e+09	3.70754
t6_chopp∆csf1∆_c2	409843520	1638969344	1.78193e+08	1.46078e+09	3.56423
t9_chopp∆csf1∆_c2	317635200	1046129792	1.38102e+08	9.08028e+08	2.85871
t12_chopp∆csf1∆_c2	160445696	386307904	6.9759e+07	3.16549e+08	1.97293
t22_chopp∆csf1∆_c2	482705600	816857856	2.09872e+08	606985856	1.25747
t0_chopp∆csf1∆f_c3	2273212928	979022336	9.88353e+08	-9.33111e+06	-0.00410481
t3_chopp∆csf1∆_c3	544861440	2227506176	2.36896e+08	1.99061e+09	3.65342
t6_chopp∆csf1∆_c3	302197408	1122199680	1.3139e+08	9.9081e+08	3.27868
t9_chopp∆csf1∆_c3	393194272	1204216320	1.70954e+08	1.03326e+09	2.62787
t12_chopp∆csf1∆_c3	298098816	665791168	1.29608e+08	5.36183e+08	1.79868
t22_chopp∆csf1∆_c3	380563104	1181778048	1.65462e+08	1.01632e+09	2.67056

## Sheet: PS342
				newly made PS342	newly made PS342(normalized)
	precursor - 758.4978[M-H]	precursor [M+1] - 759.5011[M-H]
Replicate	Peak Area	Peak Area
Expected	1.19884e+10	5.47336e+09	2.19031
t0_chopp∆_c1	10052714496	4562765312	4569415680	-6650368	-0.000661549
t3_chopp∆_c1	2844933888	6883860992	1.29315e+09	5.59071e+09	1.96515
t6_chopp∆_c1	1612605696	5171222016	7.33003e+08	4.43822e+09	2.7522
t9_chopp∆_c1	864979264	3111092736	3.93172e+08	2.71792e+09	3.14218
t12_chopp∆_c1	412892896	1043166912	1.87679e+08	8.55488e+08	2.07194
t22_chopp∆_c1	993374720	2315457536	4.51534e+08	1.86392e+09	1.87635
t0_chopp∆_c2	11922455552	5414138368	5.4193e+09	-5.15961e+06	-0.000432764
t3_chopp∆_c2	3420985600	7733067264	1.55499e+09	6.17807e+09	1.80593
t6_chopp∆_c2	1503902976	4545098752	6.83592e+08	3.86151e+09	2.56766
t9_chopp∆_c2	904941184	2779381248	4.11337e+08	2.36804e+09	2.61679
t12_chopp∆_c2	250282960	598349952	1.13765e+08	4.84585e+08	1.93615
t22_chopp∆_c2	1173331712	2409545216	5.33333e+08	1.87621e+09	1.59905
t0_chopp∆_c3	9549807616	4327700992	4.34082e+09	-1.31207e+07	-0.00137392
t3_chopp∆_c3	3659822336	6660981760	1.66356e+09	4.99743e+09	1.36548
t6_chopp∆_c3	1308904192	3115104000	5.94956e+08	2.52015e+09	1.92539
t9_chopp∆_c3	1033190912	3106765056	4.69632e+08	2.63713e+09	2.55242
t12_chopp∆_c3	353916128	1059149632	1.60871e+08	8.98279e+08	2.53811
t22_chopp∆_c3	436194624	1076141184	1.9827e+08	8.77871e+08	2.01257
t0_chopp∆csf1∆_c1	5566610432	2546466560	2.53028e+09	1.61891e+07	0.00290825
t3_chopp∆csf1∆_1	2726748928	4980354560	1.23943e+09	3.74092e+09	1.37194
t6_chopp∆csf1∆_c1	1232002560	3068538880	5.60001e+08	2.50854e+09	2.03615
t9_chopp∆csf1∆_c1	867210112	1961858176	3.94186e+08	1.56767e+09	1.80772
t12_chopp∆csf1∆_c1	249719664	478276576	1.13509e+08	3.64768e+08	1.46071
t22_chopp∆csf1∆_c1	721008064	1099270656	3.27731e+08	7.7154e+08	1.07008
t0_chopp∆csf1∆_c2	8699242496	3986812416	3.9542e+09	3.26113e+07	0.00374875
t3_chopp∆csf1∆_c2	2701702912	5367788032	1.22805e+09	4.13974e+09	1.53227
t6_chopp∆csf1∆_c2	1370699520	3885350912	6.23045e+08	3.26231e+09	2.38003
t9_chopp∆csf1∆_c2	731043072	1839291776	3.32292e+08	1.507e+09	2.06144
t12_chopp∆csf1∆_c2	305192128	655256512	1.38724e+08	5.16533e+08	1.69248
t22_chopp∆csf1∆_c2	947621248	1707343488	4.30737e+08	1.27661e+09	1.34717
t0_chopp∆csf1∆f_c3	7922302976	3607180800	3.60105e+09	6.13399e+06	0.000774269
t3_chopp∆csf1∆_c3	3127094272	5967647744	1.42141e+09	4.54624e+09	1.45382
t6_chopp∆csf1∆_c3	1366140928	3754810880	6.20973e+08	3.13384e+09	2.29393
t9_chopp∆csf1∆_c3	1090180096	2596071680	4.95536e+08	2.10054e+09	1.92678
t12_chopp∆csf1∆_c3	573700224	1195838976	2.60773e+08	9.35066e+08	1.62989
t22_chopp∆csf1∆_c3	1109892480	2686908672	5.04497e+08	2.18241e+09	1.96633

## Sheet: PE322
				newly made PE322	newly made PE322(normalized)
	precursor - 686.4766[M-H]	precursor [M+1] - 687.4800[M-H]
Replicate	Peak Area	Peak Area
Expected	8.37675e+09	3.53783e+09	2.36776
t0_chopp∆_c1	5041271808	2118097408	2.12712e+09	-9.0215e+06	-0.00178953
t3_chopp∆_c1	2159064832	3274218240	9.10998e+08	2.36322e+09	1.09456
t6_chopp∆_c1	1728576640	5071062016	7.29357e+08	4.3417e+09	2.51172
t9_chopp∆_c1	1669886848	6928871936	7.04594e+08	6.22428e+09	3.72737
t12_chopp∆_c1	785392128	2857795840	3.31389e+08	2.52641e+09	3.21675
t22_chopp∆_c1	2177217792	7546145280	9.18657e+08	6.62749e+09	3.04402
t0_chopp∆_c2	5569982976	2351391488	2.3502e+09	1.1877e+06	0.000213232
t3_chopp∆_c2	2816447488	4073239808	1.18837e+09	2.88487e+09	1.02429
t6_chopp∆_c2	1617387136	4549048320	6.82442e+08	3.86661e+09	2.39065
t9_chopp∆_c2	1349565952	4716153856	5.69437e+08	4.14672e+09	3.07263
t12_chopp∆_c2	337642176	1091516928	1.42465e+08	9.49052e+08	2.81082
t22_chopp∆_c2	2140898560	6151268352	9.03333e+08	5.24794e+09	2.45128
t0_chopp∆_c3	4342011392	1831215104	1.83207e+09	-857213	-0.000197423
t3_chopp∆_c3	2892500480	3589933312	1.22046e+09	2.36947e+09	0.819177
t6_chopp∆_c3	1622578304	3706102528	6.84632e+08	3.02147e+09	1.86214
t9_chopp∆_c3	1813180800	5194037760	7.65055e+08	4.42898e+09	2.44266
t12_chopp∆_c3	595836800	1806127872	2.51408e+08	1.55472e+09	2.6093
t22_chopp∆_c3	1468040960	4651986432	6.19427e+08	4.03256e+09	2.7469
t0_chopp∆csf1∆_c1	4012602368	1689815808	1.69308e+09	-3.26536e+06	-0.000813776
t3_chopp∆csf1∆_1	2085026688	2687902976	8.79758e+08	1.80814e+09	0.867205
t6_chopp∆csf1∆_c1	1562399616	3745989376	6.5924e+08	3.08675e+09	1.97565
t9_chopp∆csf1∆_c1	1791775488	4506551808	7.56023e+08	3.75053e+09	2.09319
t12_chopp∆csf1∆_c1	338790048	808453888	1.42949e+08	6.65505e+08	1.96436
t22_chopp∆csf1∆_c1	1911708032	3935976960	8.06628e+08	3.12935e+09	1.63694
t0_chopp∆csf1∆_c2	5637669888	2369830400	2.37876e+09	-8.93327e+06	-0.00158457
t3_chopp∆csf1∆_c2	1917230336	2540453376	8.08958e+08	1.7315e+09	0.903123
t6_chopp∆csf1∆_c2	2133419648	5724450304	9.00177e+08	4.82427e+09	2.26129
t9_chopp∆csf1∆_c2	1568897664	4552469504	6.61982e+08	3.89049e+09	2.47976
t12_chopp∆csf1∆_c2	584800000	1593962496	2.46751e+08	1.34721e+09	2.30371
t22_chopp∆csf1∆_c2	2270352896	5796454912	9.57955e+08	4.8385e+09	2.13117
t0_chopp∆csf1∆f_c3	4400136704	1858060416	1.8566e+09	1.46265e+06	0.00033241
t3_chopp∆csf1∆_c3	2124709120	2943694848	8.96502e+08	2.04719e+09	0.963517
t6_chopp∆csf1∆_c3	1613342208	4359047680	6.80735e+08	3.67831e+09	2.27993
t9_chopp∆csf1∆_c3	2037202944	5582236672	8.59579e+08	4.72266e+09	2.31821
t12_chopp∆csf1∆_c3	1257209728	3243940352	5.30468e+08	2.71347e+09	2.15833
t22_chopp∆csf1∆_c3	1985461248	5454471168	8.37747e+08	4.61672e+09	2.32527

## Sheet: PE321
				newly made PE321	newly made PE321(normalized)
	precursor - 688.4923[M-H]	precursor [M+1] - 689.4957[M-H]
Replicate	Peak Area	Peak Area
Expected	3.41811e+09	1.4446e+09	2.36614
t0_chopp∆_c1	1742807552	725023616	7.38478e+08	-1.34542e+07	-0.00771982
t3_chopp∆_c1	470277248	1048266496	1.9927e+08	8.48996e+08	1.80531
t6_chopp∆_c1	503303808	1608694272	2.13264e+08	1.39543e+09	2.77254
t9_chopp∆_c1	593725056	2329243904	2.51578e+08	2.07767e+09	3.49937
t12_chopp∆_c1	290829280	948448576	1.23233e+08	8.25216e+08	2.83746
t22_chopp∆_c1	744605248	2218985984	3.15511e+08	1.90348e+09	2.55635
t0_chopp∆_c2	1849545856	771116928	7.83706e+08	-1.25889e+07	-0.00680651
t3_chopp∆_c2	590750848	1292250112	2.50318e+08	1.04193e+09	1.76374
t6_chopp∆_c2	458911104	1410102528	1.94454e+08	1.21565e+09	2.64899
t9_chopp∆_c2	470122656	1651318784	1.99205e+08	1.45211e+09	3.0888
t12_chopp∆_c2	162018416	462723584	6.86519e+07	3.94072e+08	2.43226
t22_chopp∆_c2	752911808	1915778816	3.1903e+08	1.59675e+09	2.12076
t0_chopp∆_c3	1331577856	562989952	5.64228e+08	-1.23795e+06	-0.000929689
t3_chopp∆_c3	566198976	996586112	2.39915e+08	7.56671e+08	1.33641
t6_chopp∆_c3	454019936	1172867712	1.92381e+08	9.80486e+08	2.15957
t9_chopp∆_c3	449336608	1328089600	1.90397e+08	1.13769e+09	2.53194
t12_chopp∆_c3	180960096	557563392	7.6678e+07	4.80885e+08	2.65741
t22_chopp∆_c3	426235520	1247502336	1.80608e+08	1.06689e+09	2.50306
t0_chopp∆csf1∆_c1	1603116416	677362240	6.79287e+08	-1.92438e+06	-0.0012004
t3_chopp∆csf1∆_1	655758720	1288104960	2.77864e+08	1.01024e+09	1.54057
t6_chopp∆csf1∆_c1	611175040	1696800640	2.58972e+08	1.43783e+09	2.35256
t9_chopp∆csf1∆_c1	905371392	2414477568	3.83632e+08	2.03085e+09	2.24311
t12_chopp∆csf1∆_c1	223795648	544871872	9.48287e+07	4.50043e+08	2.01096
t22_chopp∆csf1∆_c1	839807360	1634470784	3.55851e+08	1.27862e+09	1.52252
t0_chopp∆csf1∆_c2	2375099648	997405056	1.0064e+09	-8.9931e+06	-0.00378641
t3_chopp∆csf1∆_c2	596529600	1230277632	2.52767e+08	9.77511e+08	1.63866
t6_chopp∆csf1∆_c2	787466816	2485269760	3.33672e+08	2.1516e+09	2.7323
t9_chopp∆csf1∆_c2	784550912	2437228800	3.32437e+08	2.10479e+09	2.6828
t12_chopp∆csf1∆_c2	341797312	941238016	1.44829e+08	7.96409e+08	2.33006
t22_chopp∆csf1∆_c2	962389248	2314103808	4.07792e+08	1.90631e+09	1.98081
t0_chopp∆csf1∆f_c3	1837761024	780637312	7.78712e+08	1.92501e+06	0.00104748
t3_chopp∆csf1∆_c3	596845184	1229548544	2.52901e+08	9.76648e+08	1.63635
t6_chopp∆csf1∆_c3	552540096	1667450496	2.34127e+08	1.43332e+09	2.59406
t9_chopp∆csf1∆_c3	1043056192	3029309952	4.41973e+08	2.58734e+09	2.48053
t12_chopp∆csf1∆_c3	695049408	1765765248	2.94512e+08	1.47125e+09	2.11676
t22_chopp∆csf1∆_c3	1031992000	2959628800	4.37285e+08	2.52234e+09	2.44415

## Sheet: PE342
				newly made PE342	newly made PE342(normalized)
	precursor - 714.5079[M-H]	precursor [M+1] - 715.5113[M-H]
Replicate	Peak Area	Peak Area
Expected	7.21706e+09	3.21042e+09	2.24801
t0_chopp∆_c1	6609121792	2943908864	2.93739e+09	6.5214e+06	0.000986727
t3_chopp∆_c1	2464744448	3919100416	1.09544e+09	2.82366e+09	1.14562
t6_chopp∆_c1	1548125952	4975893504	6.88056e+08	4.28784e+09	2.7697
t9_chopp∆_c1	1512542592	6560878080	672241152	5888636928	3.8932
t12_chopp∆_c1	794632640	2912487168	3.5317e+08	2.55932e+09	3.22076
t22_chopp∆_c1	1869524224	6619822592	8.309e+08	5.78892e+09	3.09647
t0_chopp∆_c2	7264960000	3229686528	3.22887e+09	815417	0.00011224
t3_chopp∆_c2	3193302784	4861910016	1.41925e+09	3.44266e+09	1.07809
t6_chopp∆_c2	1521625472	4628758016	6.76278e+08	3.95248e+09	2.59754
t9_chopp∆_c2	1234758272	4523009024	5.48781e+08	3.97423e+09	3.21863
t12_chopp∆_c2	363343456	1160115584	1.61486e+08	9.9863e+08	2.74845
t22_chopp∆_c2	1747654400	5034500608	7.76735e+08	4.25777e+09	2.43627
t0_chopp∆_c3	5595224064	2494365952	2.48677e+09	7.5997e+06	0.00135825
t3_chopp∆_c3	3394860032	4518122496	1.50883e+09	3.0093e+09	0.886427
t6_chopp∆_c3	1565686912	3882852864	6.95861e+08	3.18699e+09	2.03552
t9_chopp∆_c3	1584056064	4957287936	7.04025e+08	4.25326e+09	2.68505
t12_chopp∆_c3	588031552	2035755264	2.61347e+08	1.77441e+09	3.01754
t22_chopp∆_c3	1162085504	3927714816	5.16482e+08	3.41123e+09	2.93544
t0_chopp∆csf1∆_c1	5116992512	2235633664	2.27422e+09	-3.85852e+07	-0.00754061
t3_chopp∆csf1∆_1	2732902400	3590110976	1.21462e+09	2.37549e+09	0.869218
t6_chopp∆csf1∆_c1	1565019136	3942861056	6.95564e+08	3.2473e+09	2.07492
t9_chopp∆csf1∆_c1	1549904640	4150625024	6.88847e+08	3.46178e+09	2.23354
t12_chopp∆csf1∆_c1	345146816	856105216	1.53399e+08	7.02707e+08	2.03596
t22_chopp∆csf1∆_c1	1595361152	3243663872	7.09049e+08	2.53461e+09	1.58874
t0_chopp∆csf1∆_c2	6819274240	3049925888	3.03079e+09	1.91373e+07	0.00280636
t3_chopp∆csf1∆_c2	2485299712	3359624192	1.10458e+09	2.25505e+09	0.907354
t6_chopp∆csf1∆_c2	2002332928	5743649792	8.89926e+08	4.85372e+09	2.42403
t9_chopp∆csf1∆_c2	1311157376	4074347520	5.82737e+08	3.49161e+09	2.663
t12_chopp∆csf1∆_c2	569106816	1578164352	2.52936e+08	1.32523e+09	2.32861
t22_chopp∆csf1∆_c2	1841647744	4622895616	8.1851e+08	3.80439e+09	2.06575
t0_chopp∆csf1∆f_c3	5903886336	2636416256	2.62395e+09	1.24668e+07	0.00211162
t3_chopp∆csf1∆_c3	2540132608	3639790592	1.12895e+09	2.51084e+09	0.988469
t6_chopp∆csf1∆_c3	1538672640	4544410624	6.83855e+08	3.86056e+09	2.50902
t9_chopp∆csf1∆_c3	1778132096	5287887360	7.90281e+08	4.49761e+09	2.5294
t12_chopp∆csf1∆_c3	1111437952	2946531584	4.93972e+08	2.45256e+09	2.20665
t22_chopp∆csf1∆_c3	1769732096	5259517952	7.86548e+08	4.47297e+09	2.52748

## Sheet: PC322
				newly made PC322	newly made PC322(normalized)
	precursor - 730.5381[M+H]	precursor [M+1] - 731.5415[M+H]
Replicate	Peak Area	Peak Area
Expected	1.76731e+11	8.06044e+10	2.19257
t0_chopp∆_c1	70588465152	31962167296	3.22322e+10	-2.70009e+08	-0.00382511
t3_chopp∆_c1	167738212352	87266680832	7.65928e+10	1.06739e+10	0.0636342
t6_chopp∆_c1	41860231168	37989003264	1.91143e+10	1.88747e+10	0.450899
t9_chopp∆_c1	62810693632	82830155776	2.86807e+10	5.41495e+10	0.862106
t12_chopp∆_c1	17614827520	27423643648	8.0433e+09	1.93803e+10	1.10023
t22_chopp∆_c1	34459627520	56722411520	1.5735e+10	4.09874e+10	1.18943
t0_chopp∆_c2	92639387648	42172436480	4.23011e+10	-1.28654e+08	-0.00138876
t3_chopp∆_c2	85105696768	43835805696	3.8861e+10	4.97476e+09	0.0584539
t6_chopp∆_c2	58226577408	50502799360	2.65875e+10	2.39153e+10	0.410729
t9_chopp∆_c2	24544012288	26762317824	1.12073e+10	1.5555e+10	0.63376
t12_chopp∆_c2	3292563712	4140319488	1.50345e+09	2.63687e+09	0.800855
t22_chopp∆_c2	18843850752	26178125824	8.6045e+09	1.75736e+10	0.932592
t0_chopp∆_c3	96646733824	43771297792	4.41309e+10	-3.59631e+08	-0.00372109
t3_chopp∆_c3	90063601664	44384268288	4.11249e+10	3.25934e+09	0.0361893
t6_chopp∆_c3	42092359680	32029020160	1.92203e+10	1.28088e+10	0.304301
t9_chopp∆_c3	33268502528	34779758592	1.51911e+10	1.95887e+10	0.588805
t12_chopp∆_c3	9685417984	11298553856	4.42257e+09	6.87599e+09	0.709932
t22_chopp∆_c3	26191808512	36269326336	1.19597e+10	2.43096e+10	0.928137
t0_chopp∆csf1∆_c1	155652325376	70617686016	7.10741e+10	-4.56435e+08	-0.0029324
t3_chopp∆csf1∆_1	64082169856	32286314496	2.92613e+10	3.02505e+09	0.0472058
t6_chopp∆csf1∆_c1	63052419072	49120325632	2.87911e+10	2.03293e+10	0.322419
t9_chopp∆csf1∆_c1	77810884608	79472140288	3.55301e+10	4.39421e+10	0.564729
t12_chopp∆csf1∆_c1	6743211520	7364426240	3.07909e+09	4.28533e+09	0.635503
t22_chopp∆csf1∆_c1	25303166976	33034098688	1.1554e+10	2.14801e+10	0.848911
t0_chopp∆csf1∆_c2	110835875840	50361626624	5.061e+10	-2.48362e+08	-0.00224081
t3_chopp∆csf1∆_c2	59370213376	29588021248	2.71097e+10	2.47833e+09	0.0417437
t6_chopp∆csf1∆_c2	81887592448	64816685056	3.73916e+10	2.74251e+10	0.334911
t9_chopp∆csf1∆_c2	76910354432	77894991872	3.51189e+10	4.27761e+10	0.556181
t12_chopp∆csf1∆_c2	61892055040	70785531904	2.82612e+10	4.25243e+10	0.687072
t22_chopp∆csf1∆_c2	59407458304	77096730624	2.71267e+10	4.997e+10	0.841141
t0_chopp∆csf1∆f_c3	97454448640	44204036096	4.44997e+10	-2.95712e+08	-0.00303436
t3_chopp∆csf1∆_c3	130347147264	66382651392	5.95192e+10	6.86341e+09	0.0526548
t6_chopp∆csf1∆_c3	46246014976	36836405248	2.11169e+10	1.57195e+10	0.33991
t9_chopp∆csf1∆_c3	79232294912	78873100288	3.61791e+10	4.2694e+10	0.538846
t12_chopp∆csf1∆_c3	25888077824	28995059712	1.1821e+10	1.7174e+10	0.663395
t22_chopp∆csf1∆_c3	69156831232	68418572288	3.15785e+10	3.68401e+10	0.532704

## Sheet: PC321
				newly mad pC321	newly made PC321(normalized)
	precursor - 732.5538[M+H]	precursor [M+1] - 733.5572[M+H]
Replicate	Peak Area	Peak Area
Expected	7.22296e+10	3.29639e+10	2.19117
t0_chopp∆_c1	26385833984	11966623744	1.20483e+10	-8.17023e+07	-0.00309644
t3_chopp∆_c1	28596219904	15619896320	1.30576e+10	2.56226e+09	0.0896014
t6_chopp∆_c1	15112258560	14349572096	6.90057e+09	7.449e+09	0.492911
t9_chopp∆_c1	41098244096	52520628224	1.87663e+10	3.37543e+10	0.821308
t12_chopp∆_c1	9018097664	13121722368	4.11785e+09	9.00387e+09	0.998422
t22_chopp∆_c1	15232130048	23655329792	6.95531e+09	1.67e+10	1.09637
t0_chopp∆_c2	32371818496	14687810560	1.47817e+10	-9.38417e+07	-0.00289887
t3_chopp∆_c2	10644550656	5651768320	4.86053e+09	7.91243e+08	0.0743331
t6_chopp∆_c2	23121088512	21013868544	1.05576e+10	1.04563e+10	0.452241
t9_chopp∆_c2	10912780288	11963639808	4.983e+09	6.98064e+09	0.639675
t12_chopp∆_c2	1480887808	1746470016	6.76204e+08	1.07027e+09	0.722719
t22_chopp∆_c2	7875353600	10237706240	3.59605e+09	6.64165e+09	0.843347
t0_chopp∆_c3	30542796800	13850688512	1.39465e+10	-9.5794e+07	-0.00313639
t3_chopp∆_c3	12351254528	6186302976	5.63984e+09	5.46461e+08	0.0442433
t6_chopp∆_c3	13357104128	10699215872	6.09913e+09	4.60008e+09	0.344392
t9_chopp∆_c3	12500784128	13371237376	5.70812e+09	7.66312e+09	0.613011
t12_chopp∆_c3	3176384512	3650638592	1.4504e+09	2.20023e+09	0.692685
t22_chopp∆_c3	12878811136	17298733056	5.88074e+09	1.1418e+10	0.886572
t0_chopp∆csf1∆_c1	47022133248	21375750144	2.14713e+10	-9.55436e+07	-0.00203189
t3_chopp∆csf1∆_1	6366214144	3353998592	2.90695e+09	4.47051e+08	0.0702225
t6_chopp∆csf1∆_c1	15712096256	12849366016	7.17447e+09	5.67489e+09	0.36118
t9_chopp∆csf1∆_c1	28181274624	28058265600	1.28682e+10	1.51901e+10	0.539014
t12_chopp∆csf1∆_c1	1775254528	1893296896	8.10619e+08	1.08268e+09	0.609872
t22_chopp∆csf1∆_c1	12203845632	15373445120	5.57253e+09	9.80091e+09	0.8031
t0_chopp∆csf1∆_c2	31298260992	14171084800	1.42914e+10	-1.20359e+08	-0.00384554
t3_chopp∆csf1∆_c2	6546611712	3413945856	2.98932e+09	4.24625e+08	0.0648619
t6_chopp∆csf1∆_c2	23828312064	19572285440	1.08805e+10	8.69178e+09	0.364767
t9_chopp∆csf1∆_c2	36054577152	36018470912	1.64633e+10	1.95552e+10	0.542378
t12_chopp∆csf1∆_c2	35713712128	39178571776	1.63076e+10	2.28709e+10	0.640397
t22_chopp∆csf1∆_c2	37900218368	46947176448	1.7306e+10	2.96411e+10	0.782084
t0_chopp∆csf1∆f_c3	27007019008	12185793536	1.2332e+10	-1.46179e+08	-0.00541262
t3_chopp∆csf1∆_c3	23600351232	12499981312	1.07764e+10	1.72357e+09	0.0730313
t6_chopp∆csf1∆_c3	12502176768	10267134976	5.70876e+09	4.55838e+09	0.364607
t9_chopp∆csf1∆_c3	48716775424	47756996608	2.22451e+10	2.55119e+10	0.523678
t12_chopp∆csf1∆_c3	10023691264	10608125952	4.57703e+09	6.0311e+09	0.601684
t22_chopp∆csf1∆_c3	31660038144	31293110272	1.44566e+10	1.68365e+10	0.531789

## Sheet: PC342
				newly made PC342	newly made PC342(normalized)
	precursor - 758.5694[M+H]	precursor [M+1] - 759.5728[M+H]
Replicate	Peak Area	Peak Area
Expected	1.76344e+11	8.43956e+10	2.0895
t0_chopp∆_c1	64924991488	30876827648	3.10646e+10	-1.87762e+08	-0.00289198
t3_chopp∆_c1	163187703808	92701302784	7.80802e+10	1.46211e+10	0.0895966
t6_chopp∆_c1	35597881344	34228996096	1.70325e+10	1.71965e+10	0.483077
t9_chopp∆_c1	70070599680	96707715072	3.35266e+10	6.31811e+10	0.901678
t12_chopp∆_c1	18010673152	30061283328	8.61755e+09	2.14437e+10	1.19061
t22_chopp∆_c1	35818610688	61750771712	1.71381e+10	4.46127e+10	1.24552
t0_chopp∆_c2	80774987776	38272503808	3.86483e+10	-3.75816e+08	-0.00465262
t3_chopp∆_c2	74310959104	41375645696	3.55555e+10	5.82016e+09	0.0783217
t6_chopp∆_c2	53309104128	50073645056	2.55067e+10	2.45669e+10	0.460839
t9_chopp∆_c2	19978749952	23166312448	9.55921e+09	1.36071e+10	0.681079
t12_chopp∆_c2	3114318848	4123865856	1.4901e+09	2.63376e+09	0.845694
t22_chopp∆_c2	19049418752	27170260992	9.11455e+09	1.80557e+10	0.947835
t0_chopp∆_c3	84103364608	39736623104	4.02408e+10	-5.04221e+08	-0.00599526
t3_chopp∆_c3	74889437184	39774547968	3.58323e+10	3.94228e+09	0.0526414
t6_chopp∆_c3	33289426944	27304511488	1.5928e+10	1.13766e+10	0.341747
t9_chopp∆_c3	27743815680	30490490880	1.32746e+10	1.72159e+10	0.620532
t12_chopp∆_c3	7575107584	9455280128	3.62445e+09	5.83083e+09	0.769735
t22_chopp∆_c3	26421354496	38484496384	1.26418e+10	2.58427e+10	0.978099
t0_chopp∆csf1∆_c1	129283981312	61650411520	6.18584e+10	-2.07953e+08	-0.0016085
t3_chopp∆csf1∆_1	51300085760	28176998400	2.45455e+10	3.6315e+09	0.0707894
t6_chopp∆csf1∆_c1	54375432192	47505940480	2.6017e+10	2.1489e+10	0.395197
t9_chopp∆csf1∆_c1	66025431040	72942092288	3.15911e+10	4.1351e+10	0.626289
t12_chopp∆csf1∆_c1	5012779520	5794873856	2.39846e+09	3.39641e+09	0.677551
t22_chopp∆csf1∆_c1	25999407104	34666946560	1.24399e+10	2.2227e+10	0.854906
t0_chopp∆csf1∆_c2	87169646592	41160392704	4.1708e+10	-5.47572e+08	-0.00628168
t3_chopp∆csf1∆_c2	47572242432	26560485376	2.27618e+10	3.79865e+09	0.0798501
t6_chopp∆csf1∆_c2	71420395520	63316230144	3.41724e+10	2.91438e+10	0.40806
t9_chopp∆csf1∆_c2	68362694656	74995171328	3.27094e+10	4.22857e+10	0.61855
t12_chopp∆csf1∆_c2	65733550080	80000655360	3.14515e+10	4.85492e+10	0.738576
t22_chopp∆csf1∆_c2	79359459328	104865095680	3.7971e+10	6.68941e+10	0.842925
t0_chopp∆csf1∆f_c3	80443490304	37967056896	3.84897e+10	-5.22651e+08	-0.00649712
t3_chopp∆csf1∆_c3	126247239680	69989769216	6.04054e+10	9.58439e+09	0.0759176
t6_chopp∆csf1∆_c3	37813755904	32898248704	1.80927e+10	1.48055e+10	0.391539
t9_chopp∆csf1∆_c3	88416174080	95028690944	4.23044e+10	5.27243e+10	0.59632
t12_chopp∆csf1∆_c3	21962838016	25419192320	1.05085e+10	1.49107e+10	0.678904
t22_chopp∆csf1∆_c3	56997875712	61895204864	2.72717e+10	3.46235e+10	0.607452

## Sheet: Ratio
newly made PS322(normalized)	newly made PS321(normalized)	newly made PS342(normalized)	newly made PE322(normalized)	newly made PE321(normalized)	newly made PE342(normalized)	newly made PC322(normalized)	newly made PC321(normalized)	newly made PC342(normalized)	Samples	PE/PE+PS	PE/PE+PS	PE/PE+PS		PC/PC+PE	PC/PC+PE	PC/PC+PE
										322	321	342		322	321	342
-0.00670687	-0.00350872	-0.000661549	-0.00178953	-0.00771982	0.000986727	-0.00382511	-0.00309644	-0.00289198	t0_chopp∆_c1	0.210622	0.687518	3.03442		0.681274	0.286277	1.5179
2.23505	4.04222	1.96515	1.09456	1.80531	1.14562	0.0636342	0.0896014	0.0895966	t3_chopp∆_c1	0.328735	0.308731	0.368276		0.0549427	0.0472853	0.0725352
2.70323	3.44825	2.7522	2.51172	2.77254	2.7697	0.450899	0.492911	0.483077	t6_chopp∆_c1	0.481639	0.44569	0.501584		0.152196	0.150947	0.148512
2.60128	3.33874	3.14218	3.72737	3.49937	3.8932	0.862106	0.821308	0.901678	t9_chopp∆_c1	0.588967	0.511746	0.553375		0.187844	0.190088	0.18805
1.65406	1.86496	2.07194	3.21675	2.83746	3.22076	1.10023	0.998422	1.19061	t12_chopp∆_c1	0.660414	0.603404	0.608529		0.254861	0.260285	0.269896
1.4629	1.36092	1.87635	3.04402	2.55635	3.09647	1.18943	1.09637	1.24552	t22_chopp∆_c1	0.67541	0.652585	0.622678		0.280961	0.300151	0.286854
-0.00581412	-0.00651537	-0.000432764	0.000213232	-0.00680651	0.00011224	-0.00138876	-0.00289887	-0.00465262	t0_chopp∆_c2	-0.0380712	0.510927	-0.350175		1.18139	0.298687	1.02472
2.01999	3.89689	1.80593	1.02429	1.76374	1.07809	0.0584539	0.0743331	0.0783217	t3_chopp∆_c2	0.336464	0.31158	0.373814		0.0539867	0.0404408	0.0677283
2.51241	3.31791	2.56766	2.39065	2.64899	2.59754	0.410729	0.452241	0.460839	t6_chopp∆_c2	0.487583	0.443947	0.502893		0.146617	0.145826	0.150681
2.50895	3.32632	2.61679	3.07263	3.0888	3.21863	0.63376	0.639675	0.681079	t9_chopp∆_c2	0.550495	0.481487	0.551567		0.170991	0.171565	0.174649
1.63228	1.81823	1.93615	2.81082	2.43226	2.74845	0.800855	0.722719	0.845694	t12_chopp∆_c2	0.632626	0.572231	0.586699		0.22174	0.229072	0.235298
1.38559	1.18151	1.59905	2.45128	2.12076	2.43627	0.932592	0.843347	0.947835	t22_chopp∆_c2	0.638874	0.642213	0.603737		0.275599	0.284519	0.280084
-0.00397468	0.00114923	-0.00137392	-0.000197423	-0.000929689	0.00135825	-0.00372109	-0.00313639	-0.00599526	t0_chopp∆_c3	0.0473198	-4.23473	-86.6782		0.949618	0.771355	1.29291
1.50292	2.71747	1.36548	0.819177	1.33641	0.886427	0.0361893	0.0442433	0.0526414	t3_chopp∆_c3	0.352774	0.329661	0.393633		0.0423085	0.0320453	0.056057
1.83673	2.37831	1.92539	1.86214	2.15957	2.03552	0.304301	0.344392	0.341747	t6_chopp∆_c3	0.503436	0.475898	0.513903		0.140461	0.137539	0.143756
2.36829	3.06665	2.55242	2.44266	2.53194	2.68505	0.588805	0.613011	0.620532	t9_chopp∆_c3	0.507729	0.452246	0.512662		0.194231	0.194919	0.187723
2.27256	2.76394	2.53811	2.6093	2.65741	3.01754	0.709932	0.692685	0.769735	t12_chopp∆_c3	0.53449	0.490175	0.543148		0.213884	0.206766	0.203243
1.66998	1.65767	2.01257	2.7469	2.50306	2.93544	0.928137	0.886572	0.978099	t22_chopp∆_c3	0.62191	0.601591	0.593257		0.252552	0.261554	0.249927
-0.00745133	-0.00202026	0.00290825	-0.000813776	-0.0012004	-0.00754061	-0.0029324	-0.00203189	-0.0016085	t0_chopp∆csf1∆_c1	0.0984592	0.372718	1.62781		0.782772	0.628622	0.175809
1.64568	3.30697	1.37194	0.867205	1.54057	0.869218	0.0472058	0.0702225	0.0707894	t3_chopp∆csf1∆_1	0.345104	0.317804	0.387844		0.0516243	0.043595	0.0753073
1.84451	2.84942	2.03615	1.97565	2.35256	2.07492	0.322419	0.36118	0.395197	t6_chopp∆csf1∆_c1	0.517164	0.452243	0.504716		0.1403	0.133093	0.159991
1.5787	2.24755	1.80772	2.09319	2.24311	2.23354	0.564729	0.539014	0.626289	t9_chopp∆csf1∆_c1	0.570058	0.499505	0.552685		0.21247	0.193742	0.218995
1.33257	1.70041	1.46071	1.96436	2.01096	2.03596	0.635503	0.609872	0.677551	t12_chopp∆csf1∆_c1	0.595815	0.541838	0.582258		0.244438	0.232702	0.249695
0.930803	0.992014	1.07008	1.63694	1.52252	1.58874	0.848911	0.8031	0.854906	t22_chopp∆csf1∆_c1	0.637501	0.605487	0.597535		0.341497	0.345328	0.349848
-0.00588709	-0.00305715	0.00374875	-0.00158457	-0.00378641	0.00280636	-0.00224081	-0.00384554	-0.00628168	t0_chopp∆csf1∆_c2	0.212077	0.55328	0.428118		0.585775	0.503874	1.80751
1.84125	3.70754	1.53227	0.903123	1.63866	0.907354	0.0417437	0.0648619	0.0798501	t3_chopp∆csf1∆_c2	0.329081	0.306509	0.371924		0.0441795	0.0380751	0.0808851
2.2222	3.56423	2.38003	2.26129	2.7323	2.42403	0.334911	0.364767	0.40806	t6_chopp∆csf1∆_c2	0.504359	0.433938	0.50458		0.129001	0.117778	0.144084
1.74776	2.85871	2.06144	2.47976	2.6828	2.663	0.556181	0.542378	0.61855	t9_chopp∆csf1∆_c2	0.586576	0.484128	0.563665		0.183199	0.16817	0.188493
1.42051	1.97293	1.69248	2.30371	2.33006	2.32861	0.687072	0.640397	0.738576	t12_chopp∆csf1∆_c2	0.618576	0.541497	0.579099		0.22973	0.215589	0.240799
1.15161	1.25747	1.34717	2.13117	1.98081	2.06575	0.841141	0.782084	0.842925	t22_chopp∆csf1∆_c2	0.649197	0.611687	0.605274		0.282993	0.283067	0.289797
-0.00785584	-0.00410481	0.000774269	0.00033241	0.00104748	0.00211162	-0.00303436	-0.00541262	-0.00649712	t0_chopp∆csf1∆f_c3	-0.0441833	-0.342611	0.731705		1.12303	1.23996	1.4815
1.68963	3.65342	1.45382	0.963517	1.63635	0.988469	0.0526548	0.0730313	0.0759176	t3_chopp∆csf1∆_c3	0.36316	0.309342	0.40473		0.0518169	0.0427238	0.0713252
2.01022	3.27868	2.29393	2.27993	2.59406	2.50902	0.33991	0.364607	0.391539	t6_chopp∆csf1∆_c3	0.531434	0.441712	0.522391		0.129745	0.123233	0.134987
1.69736	2.62787	1.92678	2.31821	2.48053	2.5294	0.538846	0.523678	0.59632	t9_chopp∆csf1∆_c3	0.577304	0.485579	0.567616		0.188602	0.174315	0.190778
1.39479	1.79868	1.62989	2.15833	2.11676	2.20665	0.663395	0.601684	0.678904	t12_chopp∆csf1∆_c3	0.607446	0.540619	0.575168		0.235103	0.221334	0.235276
1.70135	2.67056	1.96633	2.32527	2.44415	2.52748	0.532704	0.531789	0.607452	t22_chopp∆csf1∆_c3	0.577474	0.477867	0.562437		0.186392	0.178696	0.193769
* for timepoint t0, the fraction of newly 15N-labeled phospholipids was assumed to be zero
