# Supplementary material for: Rewiring phospholipid biosynthesis reveals resilience to membrane perturbations and uncovers regulators of lipid homeostasis
Source: EMBO J. 2022 Feb 21;41(7):e109998. doi: 10.15252/embj.2021109998 (PMC8982615; doi:10.15252/embj.2021109998)
Supplement: Supplementary file 4 — Source Data for Figure 3 [file EMBJ-41-e109998-s004.zip]

Archive with 279 entries (221 files):
- EMBOJ-2021-109998R-Figure_3_Source_Data-sd 2/
- EMBOJ-2021-109998R-Figure_3_Source_Data-sd 2/.DS_Store
- __MACOSX/
- __MACOSX/EMBOJ-2021-109998R-Figure_3_Source_Data-sd 2/
- __MACOSX/EMBOJ-2021-109998R-Figure_3_Source_Data-sd 2/._.DS_Store
- __MACOSX/._EMBOJ-2021-109998R-Figure_3_Source_Data-sd 2
- dataset 2/
- dataset 2/PC-pex_PE-MIM/
- dataset 2/PC-pex_PE-MIM/PC-pex_PE-MIM_vs_allTN.html
- __MACOSX/dataset 2/
- __MACOSX/dataset 2/PC-pex_PE-MIM/
- __MACOSX/dataset 2/PC-pex_PE-MIM/._PC-pex_PE-MIM_vs_allTN.html
- dataset 2/PC-pex_PE-MIM/PC-pex_PE-MIM_combined_vs_allTN.html
- __MACOSX/dataset 2/PC-pex_PE-MIM/._PC-pex_PE-MIM_combined_vs_allTN.html
- dataset 2/PC-pex_PE-MIM/PC-pex_PE-MIM_vs_allread.html
- __MACOSX/dataset 2/PC-pex_PE-MIM/._PC-pex_PE-MIM_vs_allread.html
- dataset 2/PC-pex_PE-MIM/PC-pex_PE-MIM_ec_vs_allTN.html
- __MACOSX/dataset 2/PC-pex_PE-MIM/._PC-pex_PE-MIM_ec_vs_allTN.html
- dataset 2/PC-pex_PE-MIM/PC-pex_PE-MIM_ec_vs_allread.html
- __MACOSX/dataset 2/PC-pex_PE-MIM/._PC-pex_PE-MIM_ec_vs_allread.html
- dataset 2/PC-pex_PE-MIM/PC-pex_PE-MIM_combined_vs_allread.html
- __MACOSX/dataset 2/PC-pex_PE-MIM/._PC-pex_PE-MIM_combined_vs_allread.html
- __MACOSX/dataset 2/._PC-pex_PE-MIM
- dataset 2/PC-pex_PE-LD/
- dataset 2/PC-pex_PE-LD/PC-pex_PE-LD_ec_vs_allTN.html
- __MACOSX/dataset 2/PC-pex_PE-LD/
- __MACOSX/dataset 2/PC-pex_PE-LD/._PC-pex_PE-LD_ec_vs_allTN.html
- dataset 2/PC-pex_PE-LD/PC-pex_PE-LD_ec_vs_allread.html
- __MACOSX/dataset 2/PC-pex_PE-LD/._PC-pex_PE-LD_ec_vs_allread.html
- dataset 2/PC-pex_PE-LD/PC-pex_PE-LD_combined_vs_allTN.html
- __MACOSX/dataset 2/PC-pex_PE-LD/._PC-pex_PE-LD_combined_vs_allTN.html
- dataset 2/PC-pex_PE-LD/PC-pex_PE-LD__combined_vs_allread.html
- __MACOSX/dataset 2/PC-pex_PE-LD/._PC-pex_PE-LD__combined_vs_allread.html
- dataset 2/PC-pex_PE-LD/PC-pex_PE-LD_vs_allread.html
- __MACOSX/dataset 2/PC-pex_PE-LD/._PC-pex_PE-LD_vs_allread.html
- dataset 2/PC-pex_PE-LD/PC-pex_PE-LD__vs_allTN.html
- __MACOSX/dataset 2/PC-pex_PE-LD/._PC-pex_PE-LD__vs_allTN.html
- __MACOSX/dataset 2/._PC-pex_PE-LD
- dataset 2/PC-MIM_PE-ER/
- dataset 2/PC-MIM_PE-ER/PC-MIM_PE-ER_ec_vs_allread.html
- __MACOSX/dataset 2/PC-MIM_PE-ER/
- __MACOSX/dataset 2/PC-MIM_PE-ER/._PC-MIM_PE-ER_ec_vs_allread.html
- dataset 2/PC-MIM_PE-ER/PC-MIM_PE-ER_combined_vs_allread.html
- __MACOSX/dataset 2/PC-MIM_PE-ER/._PC-MIM_PE-ER_combined_vs_allread.html
- dataset 2/PC-MIM_PE-ER/PC-MIM_PE-ER_combined_vs_allTN.html
- __MACOSX/dataset 2/PC-MIM_PE-ER/._PC-MIM_PE-ER_combined_vs_allTN.html
- dataset 2/PC-MIM_PE-ER/PC-MIM_PE-ER_ec_vs_allTN.html
- __MACOSX/dataset 2/PC-MIM_PE-ER/._PC-MIM_PE-ER_ec_vs_allTN.html
- dataset 2/PC-MIM_PE-ER/PC-MIM_PE-ER_vs_allTN.html
- __MACOSX/dataset 2/PC-MIM_PE-ER/._PC-MIM_PE-ER_vs_allTN.html
- dataset 2/PC-MIM_PE-ER/PC-MIM_PE-ER_vs_allread.html
- __MACOSX/dataset 2/PC-MIM_PE-ER/._PC-MIM_PE-ER_vs_allread.html
- __MACOSX/dataset 2/._PC-MIM_PE-ER
- dataset 2/withoutKennedy_vs_Kennedy/
- dataset 2/withoutKennedy_vs_Kennedy/withoutKennedy_vs_Kennedy_TN.html
- __MACOSX/dataset 2/withoutKennedy_vs_Kennedy/
- __MACOSX/dataset 2/withoutKennedy_vs_Kennedy/._withoutKennedy_vs_Kennedy_TN.html
- dataset 2/withoutKennedy_vs_Kennedy/withoutKennedy_vs_Kennedy_read.html
- __MACOSX/dataset 2/withoutKennedy_vs_Kennedy/._withoutKennedy_vs_Kennedy_read.html
- dataset 2/withoutKennedy_vs_Kennedy/withoutKennedy_vs_Kennedy_read_files/
- dataset 2/withoutKennedy_vs_Kennedy/withoutKennedy_vs_Kennedy_read_files/plotly-main-1.49.4/
- dataset 2/withoutKennedy_vs_Kennedy/withoutKennedy_vs_Kennedy_read_files/plotly-main-1.49.4/plotly-latest.min.js
- __MACOSX/dataset 2/withoutKennedy_vs_Kennedy/withoutKennedy_vs_Kennedy_read_files/
- __MACOSX/dataset 2/withoutKennedy_vs_Kennedy/withoutKennedy_vs_Kennedy_read_files/plotly-main-1.49.4/
- __MACOSX/dataset 2/withoutKennedy_vs_Kennedy/withoutKennedy_vs_Kennedy_read_files/plotly-main-1.49.4/._plotly-latest.min.js
- __MACOSX/dataset 2/withoutKennedy_vs_Kennedy/withoutKennedy_vs_Kennedy_read_files/._plotly-main-1.49.4
- dataset 2/withoutKennedy_vs_Kennedy/withoutKennedy_vs_Kennedy_read_files/typedarray-0.1/
- dataset 2/withoutKennedy_vs_Kennedy/withoutKennedy_vs_Kennedy_read_files/typedarray-0.1/typedarray.min.js
- __MACOSX/dataset 2/withoutKennedy_vs_Kennedy/withoutKennedy_vs_Kennedy_read_files/typedarray-0.1/
- __MACOSX/dataset 2/withoutKennedy_vs_Kennedy/withoutKennedy_vs_Kennedy_read_files/typedarray-0.1/._typedarray.min.js
- __MACOSX/dataset 2/withoutKennedy_vs_Kennedy/withoutKennedy_vs_Kennedy_read_files/._typedarray-0.1
- dataset 2/withoutKennedy_vs_Kennedy/withoutKennedy_vs_Kennedy_read_files/jquery-1.11.3/
- dataset 2/withoutKennedy_vs_Kennedy/withoutKennedy_vs_Kennedy_read_files/jquery-1.11.3/jquery.min.js
- __MACOSX/dataset 2/withoutKennedy_vs_Kennedy/withoutKennedy_vs_Kennedy_read_files/jquery-1.11.3/
- __MACOSX/dataset 2/withoutKennedy_vs_Kennedy/withoutKennedy_vs_Kennedy_read_files/jquery-1.11.3/._jquery.min.js
- dataset 2/withoutKennedy_vs_Kennedy/withoutKennedy_vs_Kennedy_read_files/jquery-1.11.3/jquery-AUTHORS.txt
- __MACOSX/dataset 2/withoutKennedy_vs_Kennedy/withoutKennedy_vs_Kennedy_read_files/jquery-1.11.3/._jquery-AUTHORS.txt
- dataset 2/withoutKennedy_vs_Kennedy/withoutKennedy_vs_Kennedy_read_files/jquery-1.11.3/jquery.min.map
- __MACOSX/dataset 2/withoutKennedy_vs_Kennedy/withoutKennedy_vs_Kennedy_read_files/jquery-1.11.3/._jquery.min.map
- dataset 2/withoutKennedy_vs_Kennedy/withoutKennedy_vs_Kennedy_read_files/jquery-1.11.3/jquery.js
- __MACOSX/dataset 2/withoutKennedy_vs_Kennedy/withoutKennedy_vs_Kennedy_read_files/jquery-1.11.3/._jquery.js
- __MACOSX/dataset 2/withoutKennedy_vs_Kennedy/withoutKennedy_vs_Kennedy_read_files/._jquery-1.11.3
- dataset 2/withoutKennedy_vs_Kennedy/withoutKennedy_vs_Kennedy_read_files/htmlwidgets-1.5.1/
- dataset 2/withoutKennedy_vs_Kennedy/withoutKennedy_vs_Kennedy_read_files/htmlwidgets-1.5.1/htmlwidgets.js
- __MACOSX/dataset 2/withoutKennedy_vs_Kennedy/withoutKennedy_vs_Kennedy_read_files/htmlwidgets-1.5.1/
- __MACOSX/dataset 2/withoutKennedy_vs_Kennedy/withoutKennedy_vs_Kennedy_read_files/htmlwidgets-1.5.1/._htmlwidgets.js
- __MACOSX/dataset 2/withoutKennedy_vs_Kennedy/withoutKennedy_vs_Kennedy_read_files/._htmlwidgets-1.5.1
- dataset 2/withoutKennedy_vs_Kennedy/withoutKennedy_vs_Kennedy_read_files/crosstalk-1.0.0/
- dataset 2/withoutKennedy_vs_Kennedy/withoutKennedy_vs_Kennedy_read_files/crosstalk-1.0.0/css/
- dataset 2/withoutKennedy_vs_Kennedy/withoutKennedy_vs_Kennedy_read_files/crosstalk-1.0.0/css/crosstalk.css
- __MACOSX/dataset 2/withoutKennedy_vs_Kennedy/withoutKennedy_vs_Kennedy_read_files/crosstalk-1.0.0/
- __MACOSX/dataset 2/withoutKennedy_vs_Kennedy/withoutKennedy_vs_Kennedy_read_files/crosstalk-1.0.0/css/
- __MACOSX/dataset 2/withoutKennedy_vs_Kennedy/withoutKennedy_vs_Kennedy_read_files/crosstalk-1.0.0/css/._crosstalk.css
- __MACOSX/dataset 2/withoutKennedy_vs_Kennedy/withoutKennedy_vs_Kennedy_read_files/crosstalk-1.0.0/._css
- dataset 2/withoutKennedy_vs_Kennedy/withoutKennedy_vs_Kennedy_read_files/crosstalk-1.0.0/js/
- dataset 2/withoutKennedy_vs_Kennedy/withoutKennedy_vs_Kennedy_read_files/crosstalk-1.0.0/js/crosstalk.js.map
- __MACOSX/dataset 2/withoutKennedy_vs_Kennedy/withoutKennedy_vs_Kennedy_read_files/crosstalk-1.0.0/js/
- __MACOSX/dataset 2/withoutKennedy_vs_Kennedy/withoutKennedy_vs_Kennedy_read_files/crosstalk-1.0.0/js/._crosstalk.js.map
- dataset 2/withoutKennedy_vs_Kennedy/withoutKennedy_vs_Kennedy_read_files/crosstalk-1.0.0/js/crosstalk.min.js.map
- __MACOSX/dataset 2/withoutKennedy_vs_Kennedy/withoutKennedy_vs_Kennedy_read_files/crosstalk-1.0.0/js/._crosstalk.min.js.map
- dataset 2/withoutKennedy_vs_Kennedy/withoutKennedy_vs_Kennedy_read_files/crosstalk-1.0.0/js/crosstalk.min.js
- __MACOSX/dataset 2/withoutKennedy_vs_Kennedy/withoutKennedy_vs_Kennedy_read_files/crosstalk-1.0.0/js/._crosstalk.min.js
- dataset 2/withoutKennedy_vs_Kennedy/withoutKennedy_vs_Kennedy_read_files/crosstalk-1.0.0/js/crosstalk.js
- __MACOSX/dataset 2/withoutKennedy_vs_Kennedy/withoutKennedy_vs_Kennedy_read_files/crosstalk-1.0.0/js/._crosstalk.js
- __MACOSX/dataset 2/withoutKennedy_vs_Kennedy/withoutKennedy_vs_Kennedy_read_files/crosstalk-1.0.0/._js
- __MACOSX/dataset 2/withoutKennedy_vs_Kennedy/withoutKennedy_vs_Kennedy_read_files/._crosstalk-1.0.0
- dataset 2/withoutKennedy_vs_Kennedy/withoutKennedy_vs_Kennedy_read_files/plotly-binding-4.9.1/
- dataset 2/withoutKennedy_vs_Kennedy/withoutKennedy_vs_Kennedy_read_files/plotly-binding-4.9.1/plotly.js
- __MACOSX/dataset 2/withoutKennedy_vs_Kennedy/withoutKennedy_vs_Kennedy_read_files/plotly-binding-4.9.1/
- __MACOSX/dataset 2/withoutKennedy_vs_Kennedy/withoutKennedy_vs_Kennedy_read_files/plotly-binding-4.9.1/._plotly.js
- __MACOSX/dataset 2/withoutKennedy_vs_Kennedy/withoutKennedy_vs_Kennedy_read_files/._plotly-binding-4.9.1
- dataset 2/withoutKennedy_vs_Kennedy/withoutKennedy_vs_Kennedy_read_files/plotly-htmlwidgets-css-1.49.4/
- dataset 2/withoutKennedy_vs_Kennedy/withoutKennedy_vs_Kennedy_read_files/plotly-htmlwidgets-css-1.49.4/plotly-htmlwidgets.css
- __MACOSX/dataset 2/withoutKennedy_vs_Kennedy/withoutKennedy_vs_Kennedy_read_files/plotly-htmlwidgets-css-1.49.4/
- __MACOSX/dataset 2/withoutKennedy_vs_Kennedy/withoutKennedy_vs_Kennedy_read_files/plotly-htmlwidgets-css-1.49.4/._plotly-htmlwidgets.css
- __MACOSX/dataset 2/withoutKennedy_vs_Kennedy/withoutKennedy_vs_Kennedy_read_files/._plotly-htmlwidgets-css-1.49.4
- __MACOSX/dataset 2/withoutKennedy_vs_Kennedy/._withoutKennedy_vs_Kennedy_read_files
- __MACOSX/dataset 2/._withoutKennedy_vs_Kennedy
- dataset 2/PC-LD_PE-LD/
- dataset 2/PC-LD_PE-LD/PC-LD_PE-LD_ec_vs_allTN.html
- __MACOSX/dataset 2/PC-LD_PE-LD/
- __MACOSX/dataset 2/PC-LD_PE-LD/._PC-LD_PE-LD_ec_vs_allTN.html
- dataset 2/PC-LD_PE-LD/PC-LD_PE-LD_ec_combined_vs_allread.html
- __MACOSX/dataset 2/PC-LD_PE-LD/._PC-LD_PE-LD_ec_combined_vs_allread.html
- dataset 2/PC-LD_PE-LD/PC-LD_PE-LD_vs_allTN.html
- __MACOSX/dataset 2/PC-LD_PE-LD/._PC-LD_PE-LD_vs_allTN.html
- dataset 2/PC-LD_PE-LD/PC-LD_PE-LD_ec_vs_allread.html
- __MACOSX/dataset 2/PC-LD_PE-LD/._PC-LD_PE-LD_ec_vs_allread.html
- dataset 2/PC-LD_PE-LD/PC-LD_PE-LD_ec_combined_vs_allTN.html
- __MACOSX/dataset 2/PC-LD_PE-LD/._PC-LD_PE-LD_ec_combined_vs_allTN.html
- dataset 2/PC-LD_PE-LD/PC-LD_PE-LD_vs_allread.html
- __MACOSX/dataset 2/PC-LD_PE-LD/._PC-LD_PE-LD_vs_allread.html
- __MACOSX/dataset 2/._PC-LD_PE-LD
- dataset 2/PC-pex_PE-ER/
- dataset 2/PC-pex_PE-ER/PC-pex_PE-ER_combined_vs_allTN.html
- __MACOSX/dataset 2/PC-pex_PE-ER/
- __MACOSX/dataset 2/PC-pex_PE-ER/._PC-pex_PE-ER_combined_vs_allTN.html
- dataset 2/PC-pex_PE-ER/PC-pex_PE-ER_ec_vs_allTN.html
- __MACOSX/dataset 2/PC-pex_PE-ER/._PC-pex_PE-ER_ec_vs_allTN.html
- dataset 2/PC-pex_PE-ER/PC-pex_PE-ER_vs_allTN.html
- __MACOSX/dataset 2/PC-pex_PE-ER/._PC-pex_PE-ER_vs_allTN.html
- dataset 2/PC-pex_PE-ER/PC-pex_PE-ER_combined_vs_allread.html
- __MACOSX/dataset 2/PC-pex_PE-ER/._PC-pex_PE-ER_combined_vs_allread.html
- dataset 2/PC-pex_PE-ER/PC-pex_PE-ER_vs_allread.html
- __MACOSX/dataset 2/PC-pex_PE-ER/._PC-pex_PE-ER_vs_allread.html
- dataset 2/PC-pex_PE-ER/PC-pex_PE-ER_ec_vs_allread.html
- __MACOSX/dataset 2/PC-pex_PE-ER/._PC-pex_PE-ER_ec_vs_allread.html
- __MACOSX/dataset 2/._PC-pex_PE-ER
- dataset 2/PC_MitoM_PE_endo/
- dataset 2/PC_MitoM_PE_endo/PC_MitoM_PE_endo_kennedy_vs_all_TN.html
- __MACOSX/dataset 2/PC_MitoM_PE_endo/
- __MACOSX/dataset 2/PC_MitoM_PE_endo/._PC_MitoM_PE_endo_kennedy_vs_all_TN.html
- dataset 2/PC_MitoM_PE_endo/PC_MitoM_PE_endo_vs_all_TN.html
- __MACOSX/dataset 2/PC_MitoM_PE_endo/._PC_MitoM_PE_endo_vs_all_TN.html
- dataset 2/PC_MitoM_PE_endo/PC_MitoM_PE_endo_kennedy_vs_all_read.html
- __MACOSX/dataset 2/PC_MitoM_PE_endo/._PC_MitoM_PE_endo_kennedy_vs_all_read.html
- dataset 2/PC_MitoM_PE_endo/PC_MitoM_PE_endo_combined_vs_allread.html
- __MACOSX/dataset 2/PC_MitoM_PE_endo/._PC_MitoM_PE_endo_combined_vs_allread.html
- dataset 2/PC_MitoM_PE_endo/PC_MitoM_PE_endo_combined_vs_allTN.html
- __MACOSX/dataset 2/PC_MitoM_PE_endo/._PC_MitoM_PE_endo_combined_vs_allTN.html
- dataset 2/PC_MitoM_PE_endo/PC_MitoM_PE_endo_vs_all_read.html
- __MACOSX/dataset 2/PC_MitoM_PE_endo/._PC_MitoM_PE_endo_vs_all_read.html
- __MACOSX/dataset 2/._PC_MitoM_PE_endo
- dataset 2/Suppl_Data_1/
- dataset 2/Suppl_Data_1/Suppl_Data_1/
- __MACOSX/dataset 2/Suppl_Data_1/
- __MACOSX/dataset 2/Suppl_Data_1/._Suppl_Data_1
- __MACOSX/dataset 2/._Suppl_Data_1
- dataset 2/PC-MIM_PE-endo/
- dataset 2/PC-MIM_PE-endo/PC-MIM_PE-endo_vs_allread.html
- __MACOSX/dataset 2/PC-MIM_PE-endo/
- __MACOSX/dataset 2/PC-MIM_PE-endo/._PC-MIM_PE-endo_vs_allread.html
- dataset 2/PC-MIM_PE-endo/PC-MIM_PE-endo_ec_vs_allTN.html
- __MACOSX/dataset 2/PC-MIM_PE-endo/._PC-MIM_PE-endo_ec_vs_allTN.html
- dataset 2/PC-MIM_PE-endo/PC-MIM_PE-endo_combined_vs_allTN.html
- __MACOSX/dataset 2/PC-MIM_PE-endo/._PC-MIM_PE-endo_combined_vs_allTN.html
- dataset 2/PC-MIM_PE-endo/PC-MIM_PE-endo_ec_vs_allread.html
- __MACOSX/dataset 2/PC-MIM_PE-endo/._PC-MIM_PE-endo_ec_vs_allread.html
- dataset 2/PC-MIM_PE-endo/PC-MIM_PE-endo_vs_allTN.html
- __MACOSX/dataset 2/PC-MIM_PE-endo/._PC-MIM_PE-endo_vs_allTN.html
- dataset 2/PC-MIM_PE-endo/PC-MIM_PE-endo_combined_vs_allread.html
- __MACOSX/dataset 2/PC-MIM_PE-endo/._PC-MIM_PE-endo_combined_vs_allread.html
- __MACOSX/dataset 2/._PC-MIM_PE-endo
- __MACOSX/._dataset 2
- dataset 2 2/
- dataset 2 2/PC-LD_PE-ER/
- dataset 2 2/PC-LD_PE-ER/PC-LD_PE-ER_combined_vs_allread.html
- __MACOSX/dataset 2 2/
- __MACOSX/dataset 2 2/PC-LD_PE-ER/
- __MACOSX/dataset 2 2/PC-LD_PE-ER/._PC-LD_PE-ER_combined_vs_allread.html
- dataset 2 2/PC-LD_PE-ER/PC-LD_PE-ER_ec_vs_allTN.html
- __MACOSX/dataset 2 2/PC-LD_PE-ER/._PC-LD_PE-ER_ec_vs_allTN.html
- dataset 2 2/PC-LD_PE-ER/PC-LD_PE-ER_pergene.txt_vs_allTN.html
- __MACOSX/dataset 2 2/PC-LD_PE-ER/._PC-LD_PE-ER_pergene.txt_vs_allTN.html
- dataset 2 2/PC-LD_PE-ER/PC-LD_PE-ER_combined_vs_allTN.html
- __MACOSX/dataset 2 2/PC-LD_PE-ER/._PC-LD_PE-ER_combined_vs_allTN.html
- dataset 2 2/PC-LD_PE-ER/PC-LD_PE-ER_ec_vs_allread.html
- __MACOSX/dataset 2 2/PC-LD_PE-ER/._PC-LD_PE-ER_ec_vs_allread.html
- dataset 2 2/PC-LD_PE-ER/PC-LD_PE-ER_pergene.txt_vs_allread.html
- __MACOSX/dataset 2 2/PC-LD_PE-ER/._PC-LD_PE-ER_pergene.txt_vs_allread.html
- __MACOSX/dataset 2 2/._PC-LD_PE-ER
- dataset 2 2/PC-LD_PE-endo/
- dataset 2 2/PC-LD_PE-endo/PC-LD_PE-endo_ec_combined_vs_allTN.html
- __MACOSX/dataset 2 2/PC-LD_PE-endo/
- __MACOSX/dataset 2 2/PC-LD_PE-endo/._PC-LD_PE-endo_ec_combined_vs_allTN.html
- dataset 2 2/PC-LD_PE-endo/PC-LD_PE-endo_ec_vs_allread.html
- __MACOSX/dataset 2 2/PC-LD_PE-endo/._PC-LD_PE-endo_ec_vs_allread.html
- dataset 2 2/PC-LD_PE-endo/PC-LD_PE-endo_vs_allTN.html
- __MACOSX/dataset 2 2/PC-LD_PE-endo/._PC-LD_PE-endo_vs_allTN.html
- dataset 2 2/PC-LD_PE-endo/PC-LD_PE-endo_ec_vs_allTN.html
- __MACOSX/dataset 2 2/PC-LD_PE-endo/._PC-LD_PE-endo_ec_vs_allTN.html
- dataset 2 2/PC-LD_PE-endo/PC-LD_PE-endo_ec_combined_vs_allread.html
- __MACOSX/dataset 2 2/PC-LD_PE-endo/._PC-LD_PE-endo_ec_combined_vs_allread.html
- dataset 2 2/PC-LD_PE-endo/PC-LD_PE-endo_vs_allread.html
- __MACOSX/dataset 2 2/PC-LD_PE-endo/._PC-LD_PE-endo_vs_allread.html
- __MACOSX/dataset 2 2/._PC-LD_PE-endo
- dataset 2 2/Organelle_combinations/
- dataset 2 2/Organelle_combinations/PC_in_ER_vs_all_TN.html
- __MACOSX/dataset 2 2/Organelle_combinations/
- __MACOSX/dataset 2 2/Organelle_combinations/._PC_in_ER_vs_all_TN.html
- dataset 2 2/Organelle_combinations/PE_in_LD_vs_all_read.html
- __MACOSX/dataset 2 2/Organelle_combinations/._PE_in_LD_vs_all_read.html
- dataset 2 2/Organelle_combinations/PC_in_ER_vs_all_read.html
- __MACOSX/dataset 2 2/Organelle_combinations/._PC_in_ER_vs_all_read.html
- dataset 2 2/Organelle_combinations/PE_in_LD_vs_all_TN.html
- __MACOSX/dataset 2 2/Organelle_combinations/._PE_in_LD_vs_all_TN.html
- dataset 2 2/Organelle_combinations/PC in peroxisomes_vs_all_TN.html
- __MACOSX/dataset 2 2/Organelle_combinations/._PC in peroxisomes_vs_all_TN.html
- dataset 2 2/Organelle_combinations/PC_in_LD_vs_all_read.html
- __MACOSX/dataset 2 2/Organelle_combinations/._PC_in_LD_vs_all_read.html
- dataset 2 2/Organelle_combinations/PC_in_IMS_vs_all_TN.html
- __MACOSX/dataset 2 2/Organelle_combinations/._PC_in_IMS_vs_all_TN.html
- dataset 2 2/Organelle_combinations/PC in peroxisomes_vs_all_read.html
- __MACOSX/dataset 2 2/Organelle_combinations/._PC in peroxisomes_vs_all_read.html
- dataset 2 2/Organelle_combinations/PC_in_LD_vs_all_TN.html
- __MACOSX/dataset 2 2/Organelle_combinations/._PC_in_LD_vs_all_TN.html
- dataset 2 2/Organelle_combinations/PE_in_endosomes_vs_all_TN.html
- __MACOSX/dataset 2 2/Organelle_combinations/._PE_in_endosomes_vs_all_TN.html
- dataset 2 2/Organelle_combinations/PC_in_IMS_vs_all_read.html
- __MACOSX/dataset 2 2/Organelle_combinations/._PC_in_IMS_vs_all_read.html
- dataset 2 2/Organelle_combinations/PE_in_endosomes_vs_all_read.html
- __MACOSX/dataset 2 2/Organelle_combinations/._PE_in_endosomes_vs_all_read.html
- __MACOSX/dataset 2 2/._Organelle_combinations
- dataset 2 2/PC-endo_PE-LD/
- dataset 2 2/PC-endo_PE-LD/PC-endo_PE-LD_combined_vs_allread.html
- __MACOSX/dataset 2 2/PC-endo_PE-LD/
- __MACOSX/dataset 2 2/PC-endo_PE-LD/._PC-endo_PE-LD_combined_vs_allread.html
- dataset 2 2/PC-endo_PE-LD/PC-endo_PE-LD_vs_allread.csv
- __MACOSX/dataset 2 2/PC-endo_PE-LD/._PC-endo_PE-LD_vs_allread.csv
- dataset 2 2/PC-endo_PE-LD/PC-endo_PE-LD_ec_vs_allTN.html
- __MACOSX/dataset 2 2/PC-endo_PE-LD/._PC-endo_PE-LD_ec_vs_allTN.html
- dataset 2 2/PC-endo_PE-LD/PC-endo_PE-LD_vs_allread.html
- __MACOSX/dataset 2 2/PC-endo_PE-LD/._PC-endo_PE-LD_vs_allread.html
- dataset 2 2/PC-endo_PE-LD/PC-endo_PE-LD_combined_vs_allTN.html
- __MACOSX/dataset 2 2/PC-endo_PE-LD/._PC-endo_PE-LD_combined_vs_allTN.html
- dataset 2 2/PC-endo_PE-LD/PC-endo_PE-LD_ec_vs_allread.html
- __MACOSX/dataset 2 2/PC-endo_PE-LD/._PC-endo_PE-LD_ec_vs_allread.html
- __MACOSX/dataset 2 2/._PC-endo_PE-LD
- dataset 2 2/PC-ER_PE-endo/
- dataset 2 2/PC-ER_PE-endo/PC-ER_PE-LD_combined_vs_allTN.html
- __MACOSX/dataset 2 2/PC-ER_PE-endo/
- __MACOSX/dataset 2 2/PC-ER_PE-endo/._PC-ER_PE-LD_combined_vs_allTN.html
- dataset 2 2/PC-ER_PE-endo/PC-ER_PE-LD_ec_vs_allTN.html
- __MACOSX/dataset 2 2/PC-ER_PE-endo/._PC-ER_PE-LD_ec_vs_allTN.html
- dataset 2 2/PC-ER_PE-endo/PC-ER_PE-LD_vs_allread.html
- __MACOSX/dataset 2 2/PC-ER_PE-endo/._PC-ER_PE-LD_vs_allread.html
- dataset 2 2/PC-ER_PE-endo/PC-ER_PE-LD_ec_vs_allread.html
- __MACOSX/dataset 2 2/PC-ER_PE-endo/._PC-ER_PE-LD_ec_vs_allread.html
- dataset 2 2/PC-ER_PE-endo/PC-ER_PE-LD_combined_vs_allread.html
- __MACOSX/dataset 2 2/PC-ER_PE-endo/._PC-ER_PE-LD_combined_vs_allread.html
- dataset 2 2/PC-ER_PE-endo/PC-ER_PE-LD_vs_allTN.html
- __MACOSX/dataset 2 2/PC-ER_PE-endo/._PC-ER_PE-LD_vs_allTN.html
- __MACOSX/dataset 2 2/._PC-ER_PE-endo
- __MACOSX/._dataset 2 2
- dataset 1/
- dataset 1/.DS_Store
- __MACOSX/dataset 1/
- __MACOSX/dataset 1/._.DS_Store
- __MACOSX/._dataset 1
