# Supplementary material for: Rewiring phospholipid biosynthesis reveals resilience to membrane perturbations and uncovers regulators of lipid homeostasis
Source: EMBO J. 2022 Feb 21;41(7):e109998. doi: 10.15252/embj.2021109998 (PMC8982615; doi:10.15252/embj.2021109998)
Supplement: Supplementary file 4 — Source Data for Figure 3 [file EMBJ-41-e109998-s004.zip › dataset 2 2/PC-endo_PE-LD/PC-endo_PE-LD_vs_allread.csv]

	xx	yy	name
1	-0.822723703458102	2.51626062844474	YAL069W
2	-0.241610034403435	0.676225366801069	YAL068W-A
3	0.0262064111385083	0.0734521481902675	PAU8
4	-0.388477157151696	1.15109476585294	YAL067W-A
5	0.0801675723049451	0.203770237897534	SEO1
6	0.419523917998527	1.38096594751053	YAL066W
7	-1.09423171136242	1.87951806663136	YAL065C
8	-0.234319062737538	0.625631952040686	YAL064W-B
9	-0.752587213511817	2.34831439880487	TDA8
10	0.0233838714340778	0.0663583934112824	YAL064W
11	-0.555551760833409	1.57813859506522	YAL063C-A
12	-0.250162459991098	0.858547420621797	FLO9
13	-0.212620758779894	1.21737823316202	GDH3
14	-0.502971848887123	5.03897698685981	BDH2
15	-0.0548625918863585	0.167383366476488	BDH1
16	-1.12127278045232	2.47688693847953	YAL059C-A
17	1.11595673389851	7.06143174931482	ECM1
18	-0.202663323864324	0.531622477561432	CNE1
19	-1.89265076253481	2.86642572395491	YAL056C-A
20	-2.10916078022055	4.13050053658585	GPB2
21	-0.852531874516636	2.74337959924778	PEX22
22	0.418267232721387	4.70823097091622	ACS1
23	0.249059929266353	1.00156708837336	FLC2
24	0.440897170907374	3.56064179514855	OAF1
25	-1.00721094726931	3.05497763871785	AIM2
26	0.900924675816393	5.06551426704362	GEM1
27	-0.150708090621415	0.548147744088193	YAL047W-A
28	-0.670982071449894	2.21893742437517	SPC72
29	-0.99510312671973	2.38443962196953	AIM1
30	-1.19743675135774	2.23641283063347	YAL045C
31	-1.36536389548194	3.11673870170292	YAL044W-A
32	-0.144935098261171	0.58521346936453	GCV3
33	0.428920236098513	1.62079758865353	PTA1
34	-1.73966611702942	3.10363198212007	YAL042C-A
35	-0.489274397740556	1.27024723852055	ERV46
36	-0.276534079292403	1.10311527388837	CDC24
37	-1.52362339794588	6.70302418550683	CLN3
38	0.0645257832498619	0.233357342625886	CYC3
39	-0.00698474968237236	0.0188886933472441	CDC19
40	-0.00698474968237236	0.0188886933472441	YAL037C-B
41	-1.13815792273052	3.78112755153167	YAL037C-A
42	-0.648963850870024	3.15024035470731	YAL037W
43	0.0115761261310771	0.033778235700818	RBG1
44	-0.0262359053125614	0.0775858213545308	FUN12
45	0.350621564441118	2.60896097834491	YAL034C-B
46	0.918772493405388	8.35401349081405	MTW1
47	0.0347142838457776	0.0777563563714583	FUN19
48	0.00516979454862106	0.0142589312596821	POP5
49	-0.429763391731923	0.661768985767986	PRP45
50	0.359362745496092	1.69866880808708	YAL031W-A
51	-0.681925389902759	2.75927214143004	GIP4
52	-0.557815660058173	2.38889844180787	SNC1
53	-0.147599933329979	0.681949005766386	MYO4
54	1.30824824942561	11.6811222770785	FRT2
55	-0.151646834743494	0.43127876952192	SAW1
56	-1.03941436095328	4.50426291916481	YAL026C-A
57	-2.9469660183883	2.90284487211231	DRS2
58	-0.0101135694845476	0.0291311193259079	MAK16
59	0.2234073455159	0.655338450853492	LTE1
60	-1.37890776784377	5.79481245473121	PMT2
61	-0.939213554687426	2.86883975089573	FUN26
62	-0.982854803971932	4.41489522182411	CCR4
63	-1.07152876936483	3.91139555226949	ATS1
64	0.290492591881865	2.77459775358696	YAL019W-A
65	0.242406541926627	1.03108577419454	FUN30
66	0.945180600055046	8.36673734041142	LDS1
67	0.832448663449361	8.22316240118776	PSK1
68	-0.28468557516094	1.36781327117628	YAL016C-B
69	-1.33546965233512	4.70839152433742	YAL016C-A
70	-0.0810972950687012	0.238256728396631	TPD3
71	-0.254462718320903	1.40808402035153	NTG1
72	-1.36298371852644	3.52230027689765	SYN8
73	-0.86061751653348	2.53593557615491	DEP1
74	-0.0183681042092424	0.0500064346289666	CYS3
75	0.637413282460725	3.07956697443476	SWC3
76	0.0790525629062823	0.237698070452471	MDM10
77	0.874925633315176	9.697662502278	SPO7
78	0.578283337367482	3.55163107270387	FUN14
79	-0.064937799799283	0.16835362393729	ERP2
80	0.0411412739423269	0.128463821502571	SSA1
81	-0.813228764739677	2.67432199437974	YAL004W
82	0.00903227589538104	0.0250949183825614	EFB1
83	-2.82707794396898	5.82659153800475	VPS8
84	-0.852155487879581	2.51276566048522	TFC3
85	-0.658553239139346	2.14196246581611	NUP60
86	0.222445005985756	0.871601602356644	ERP1
87	-1.66218111557367	4.0851176937274	SWD1
88	-0.178237357825952	0.806302172456145	RFA1
89	-0.0671134118322153	0.205400221165096	SEN34
90	-0.144771272449313	0.363422415148173	BUD14
91	0.916096576550889	8.88270515172948	ADE1
92	-0.137583123062058	0.385942753569762	KIN3
93	-0.0740029381373064	0.234395197178257	CDC15
94	-0.068289785502229	0.244928767887262	YAR019W-A
95	-0.222730627679584	0.85774298210679	PAU7
96	-0.214329885628959	0.517912394489823	YAR023C
97	-0.0706113093036973	0.15438777590229	UIP3
98	0.110592581815613	0.317245583475928	YAR028W
99	-0.138633232091275	0.570130620113016	YAR029W
100	-0.259130932492454	0.814730029054862	YAR030C
101	-1.39786496296159	5.07529167654441	PRM9
102	-0.71871794213928	3.66684548171914	MST28
103	-0.476274139848599	4.64924815756889	YAT1
104	0.0616230722373497	0.185211720823181	YAR035C-A
105	0.23323409159949	1.24312485876128	SWH1
106	0.00903227589538104	0.0250949183825614	YAR047C
107	-0.15196289601162	0.465550241879638	FLO1
108	0.00903227589538104	0.0250949183825614	YAR053W
109	0.00903227589538104	0.0250949183825614	YAR060C
110	0.740779881981041	4.6442330879761	YAR064W
111	0.00903227589538104	0.0250949183825614	YAR066W
112	-0.191873021017846	0.531701427308361	YAR068W
113	0.00903227589538104	0.0250949183825614	YAR069C
114	-0.0618687138467069	0.215802847102592	YAR070C
115	-0.152764502922745	0.383874889075587	PHO11
116	-0.146939648275818	0.597405959002739	IMD1
117	0.00529606301991421	0.0146188620098012	YAR075W
118	0.919270963503498	5.38798888444607	YBL113C
119	-0.0654094503300212	0.212033845920218	YBL113W-A
120	0.00903227589538104	0.0250949183825614	YBL112C
121	0.00903227589538104	0.0250949183825614	YBL111C
122	-0.0362154849678067	0.0960489689298043	YBL109W
123	0.00903227589538104	0.0250949183825614	PAU9
124	0.232046425230082	0.659422920658424	YBL108W
125	-0.0262961457601578	0.0809720906357977	YBL107W-A
126	0.724829781758712	3.5793950118605	MIX23
127	-0.233264188422128	0.73360089094261	SRO77
128	-0.174128532190499	0.755924670603488	PKC1
129	0.280351166498902	1.18613408213366	SEA4
130	-0.00803220401960802	0.0165528767693959	RTG3
131	1.31637758733564	10.9624439191284	SFT2
132	-0.0850473345271546	0.19201097563143	ECM21
133	0.237868784408686	0.795460654655701	YBL100W-C
134	0.00700827940981858	0.0193938018398296	YBL100C
135	0.0070706391316492	0.0195728399361478	ATP1
136	-0.970419691744719	4.52658864125712	BNA4
137	2.17661840209728	21.0596088976455	BRN1
138	1.54816800127834	15.7722100357825	YBL096C
139	0.0508354863296855	0.135686210261014	YBL095W
140	0.708484723033199	4.41490357380303	YBL094C
141	-0.260615984042624	0.668061220404732	ROX3
142	0.00903227589538104	0.0250949183825614	RPL32
143	-0.0999379209304625	0.14101107449014	SCS22
144	-0.131987659846484	0.233179021887312	MAP2
145	-0.568631847808623	1.39037703625287	MRP21
146	0.497879967651117	3.02606190797871	AVT5
147	-0.831575884212524	3.50324504602347	TEL1
148	-0.48468495992405	1.89517456800953	RPL23A
149	0.326062342683635	2.06302197957484	YBL086C
150	0.372294306588691	1.94700409443675	BOI1
151	0.710121873041271	5.88300121232722	CDC27
152	0.047232504373736	0.151207825724543	YBL083C
153	0.78755756269894	5.99108304825308	ALG3
154	-0.542273193031781	1.26292004192054	YBL081W
155	0.449644296922701	2.82445398627829	PET112
156	1.06639468613365	6.69308820300014	NUP170
157	0.274242913437087	1.69936594838272	ATG8
158	-1.096497753783	4.42270825341088	YBL077W
159	0.000782496520842969	0.00213067293888822	ILS1
160	0.0577643006405243	0.161112814213975	SSA3
161	0.548533319461423	4.8162653491584	AAR2
162	0.619751903845752	3.88797141309446	YBL073W
163	0.00903227589538104	0.0250949183825614	RPS8A
164	0.00903227589538104	0.0250949183825614	YBL071C-B
165	-0.0568636035997171	0.16392142335384	KTI11
166	0.473561360645819	3.61715554088176	YBL071C
167	-0.173159491562013	0.339173897444081	YBL070C
168	0.450508784850321	2.76677271276274	AST1
169	-0.0801897875175038	0.238477844177538	YBL068W-A
170	0.584574346255492	2.67308260263021	PRS4
171	0.399278656118613	1.60387352270702	UBP13
172	-0.460276686156752	1.95673362771017	SEF1
173	-0.6311925123842	2.9968322654017	YBL065W
174	0.621591047650291	4.58970567558535	PRX1
175	0.578402436146425	3.93767064508741	KIP1
176	-0.593381779722989	1.93114297754605	YBL062W
177	-0.940961932301314	2.60764455042523	SKT5
178	0.236756397769415	0.954510603444503	YEL1
179	-0.128251412264189	0.426596553303759	CMC2
180	-0.929220476731553	3.21908668894543	YBL059W
181	0.931447921983349	5.62678369666441	SHP1
182	0.126177308181934	0.260349003889481	PTH2
183	0.78616540430848	5.23349349255795	PTC3
184	0.209934362827687	0.511274201019275	YBL055C
185	-1.39515822364033	5.45533395264316	TOD6
186	0.212749525346831	0.596598479644287	YBL053W
187	0.734482000363905	5.08336777277986	SAS3
188	-0.965993026587454	2.78983524111797	PIN4
189	0.00903227589538104	0.0250949183825614	SEC17
190	0.280193527568205	1.74914801280251	MOH1
191	-0.458510070477656	1.89277319829287	RRT1
192	-1.30517344858813	4.61127814215032	EDE1
193	-0.304944374709276	1.13667214251917	PSY4
194	-1.05111760060861	2.24727353810393	COR1
195	-0.541256428116847	3.27643898316988	YBL044W
196	-0.66953767227944	2.97149186916484	ECM13
197	-0.146810421637275	0.60879099049334	FUI1
198	-0.000172742885763845	0.000470936890170603	PRE7
199	-0.217740132612611	0.734036960650685	ERD2
200	-0.4545590819363	1.87809506515803	YBL039W-B
201	-0.763952059825909	2.09960081904676	URA7
202	-0.0223250384575983	0.0623721356551593	YBL039C-A
203	-0.814265731881361	2.43310143604579	MRPL16
204	0.542801792080759	3.17255341557106	APL3
205	-0.48853774210904	1.37914000787094	YBL036C
206	0.637539701946744	4.86725445717497	POL12
207	-0.662437509645195	1.99296462637132	STU1
208	-0.0630319051679457	0.185672510941247	RIB1
209	-0.0480268987663109	0.101877910371959	HEK2
210	0.0971855175000267	0.312262967327881	SHE1
211	0.00279279266020718	0.00757175809358241	PET9
212	-0.266177122925109	0.384244814936794	YBL029C-A
213	-0.212467903750793	0.970308776468802	YBL029W
214	0.708039616080258	2.44546150273168	YBL028C
215	0.0070706391316492	0.0195728399361478	RPL19B
216	0.00387434434972023	0.0105767531823936	LSM2
217	0.00903227589538104	0.0250949183825614	RRN10
218	-0.592256709011444	1.65639036450365	NCL1
219	0.0354499877322438	0.112662360961243	MCM2
220	0.344364875010135	2.40725879569679	PIM1
221	0.762570841854981	5.91494377212779	HAP3
222	0.0369114052988886	0.122957381625281	RFT1
223	0.146053548787895	0.430352655965892	APN2
224	0.282740732481502	1.71595585976864	POP8
225	-1.38458946712453	5.57087597596818	PEP1
226	0.379746868796438	1.91983348203946	FUS3
227	1.84029853512579	13.4972899648932	ACH1
228	-0.939974588321528	2.18957357424751	RRN6
229	0.172206145095732	1.80800629069323	FMT1
230	-0.388525553663248	2.05649622106139	YBL012C
231	-1.22901620242634	3.61874769101798	SCT1
232	0.0654400906191865	0.146208074590188	YBL010C
233	-0.15291011608344	0.632451805855224	ALK2
234	-0.271254908486998	1.45016868372252	YBL008W-A
235	0.151275070694811	0.569930864170981	HIR1
236	-1.25394938326226	3.07702272046699	SLA1
237	-0.0797781778067931	0.251029360711893	LDB7
238	-0.00262104096141131	0.00521091722001025	YBL006W-A
239	0.3328765446098	2.47433764971351	PDR3
240	-0.391141186999009	0.881318036115909	UTP20
241	-0.528466233350859	1.85087170879821	HTA2
242	0.632417342565725	5.52424301388821	HTB2
243	0.389805696024984	2.18253677212861	ECM15
244	0.0588693116360877	0.295599911841941	NTH2
245	0.235748717806646	0.954123704257605	RER2
246	0.449942313938107	2.5360108054798	COQ1
247	0.0623981416714573	0.206398345307432	GPI18
248	-0.569625187227425	3.40793503481541	RCR1
249	-0.28464146805884	3.96537675820192	UGA2
250	-0.342890729275615	1.04826444691285	DSF2
251	0.161207797857741	1.12569136455843	FLR1
252	-0.0269425537491338	0.0769185867846366	HHF1
253	0.239724953687044	0.420194047187138	HHT1
254	-0.203318822933156	0.591217389303181	IPP1
255	0.00903227589538104	0.0250949183825614	YBR012C
256	0.00560507374573225	0.0154922660499741	YBR013C
257	0.0542847616709713	0.113286017645398	GRX7
258	-0.0577213218633661	0.181691438038022	MNN2
259	0.461555310954389	3.61340858123872	YBR016W
260	-0.69793975345903	1.26369784104185	KAP104
261	0.480130782582203	3.37405586407555	GAL7
262	-0.140788155386743	0.568639629179091	GAL10
263	1.05167528372834	10.5718371617246	GAL1
264	-0.295124775137653	0.442985793577795	FUR4
265	-0.21332115743033	0.737316796998718	POA1
266	-1.04705830261586	3.2865023875805	CHS3
267	0.362224334992929	2.97863042325196	SCO2
268	-0.271522687599897	0.600382897713376	OLA1
269	0.0157986706183044	0.0473522233547219	ETR1
270	0.630974729656085	5.24883825387495	YBR027C
271	0.702348990424719	4.79775509011379	YPK3
272	-0.193654399219021	0.730794648987073	CDS1
273	0.639698834199951	5.21265805031059	RKM3
274	-0.158671918761902	0.461683018437248	RPL4A
275	0.484213723280472	5.28241602441669	YBR032W
276	0.210116283548043	1.78177558265692	EDS1
277	-0.644157646665294	1.53978149070693	HMT1
278	-0.0471113180904165	0.139417340404103	PDX3
279	-0.836876396555288	1.97759814849302	CSG2
280	0.486763559409788	2.94290424039427	SCO1
281	-0.0226362611641956	0.0644447896099548	CHS2
282	-0.0624415629565264	0.198039166172385	ATP3
283	0.234485830414154	0.614695477307179	FIG1
284	0.522480091256968	1.71282413600926	FAT1
285	-0.140424891766481	0.207839619114833	CST26
286	0.267889733430314	1.19674367807484	QDR3
287	0.271807696772162	1.31809475553895	TCM62
288	1.04922077530253	8.02135396622555	GIP1
289	-0.178048740675032	0.364315209529271	ZTA1
290	0.304147501022369	1.13005361526104	FMP23
291	0.00638024165105106	0.0175843825096539	RPS11B
292	0.00017511245307163	0.000459227911640157	REB1
293	-0.274738578304474	0.960468676192391	REG2
294	0.722331574046505	6.07036337735214	YBR051W
295	0.00348009351836523	0.00746181004203956	RFS1
296	1.08712187976432	8.0387570649954	YBR053C
297	-1.57781672174097	4.78542966694999	YRO2
298	0.0985185024265942	0.387707516055542	PRP6
299	-1.36881394978154	4.29105307152087	YBR056W
300	-0.47456718417625	1.37899524951935	YBR056W-A
301	-0.273341102407044	0.775597015379025	YBR056C-B
302	0.78957166045701	7.03786915074258	MUM2
303	-0.486673451762102	2.50202492976414	UBP14
304	0.00903227589538104	0.0250949183825614	TSC3
305	-1.0476007438759	3.97549067548046	AKL1
306	1.1598528341436	12.5548313876277	ORC2
307	-1.21521823817048	2.71352217776444	TRM7
308	0.609331093350602	3.35912684634553	YBR062C
309	-0.414691773469926	1.16701919576655	YBR063C
310	-0.762386393460693	1.13018629344333	YBR064W
311	-0.254439171254962	0.614277502490785	ECM2
312	-0.792229498433095	2.96056049673941	NRG2
313	1.03394715751844	7.84666604737835	TIP1
314	-0.896676678719282	2.58954599418108	BAP2
315	0.531623006409227	4.2793779907197	TAT1
316	0.00590916115322512	0.0162226879347824	ALG14
317	-0.214077878304909	0.508600828641473	YBR071W
318	0.204058410846106	0.76000535519626	HSP26
319	0.0452167723641417	0.107807604334259	YBR072C-A
320	0.172011755892248	0.58239177733817	RDH54
321	0.407681199297687	2.74914637729974	PFF1
322	-0.260623797784932	0.678730702615971	ECM8
323	-0.274638467581465	0.878733160824142	YBR076C-A
324	-0.0593463309363601	0.208842170122493	SLM4
325	-0.712463127210156	2.73456545410327	ECM33
326	0.455069115455036	4.32648382446896	RPG1
327	-0.351937950967494	0.617666320814134	SEC18
328	-0.411098423983539	1.72414245770841	SPT7
329	-0.128855783328747	0.375075001963155	UBC4
330	1.31416844545774	10.7231324905573	TEC1
331	0.257371003723631	1.17524623781784	MIS1
332	-0.184239683368754	0.445391688059876	RPL19A
333	-1.2387497514016	2.73804341402608	AAC3
334	0.546780158632469	3.3326939337951	YBR085C-A
335	0.405281319274881	1.8450373984793	IST2
336	0.00903227589538104	0.0250949183825614	RFC5
337	0.00731765713217794	0.020280572443318	POL30
338	0.00903227589538104	0.0250949183825614	YBR089W
339	-0.317414567860247	1.51299039865994	NHP6B
340	-0.304201532453652	1.48792594350945	YBR090C
341	0.00903227589538104	0.0250949183825614	TIM12
342	-0.147392803749329	0.286545972684017	PHO3
343	0.468208304314009	1.35381534619106	PHO5
344	-0.830154987057427	4.60438831711114	PBY1
345	-1.10519844056521	2.5736648103597	RXT2
346	-0.901606316364465	2.35216311034807	YBR096W
347	-1.48422587228236	6.86576101272721	VPS15
348	-0.839035625748976	3.4223631885396	MMS4
349	-0.40298636989298	1.16759180791986	YBR099C
350	0.0285350103927341	0.105234760956813	FES1
351	-0.0513370231758108	0.112330406209182	EXO84
352	0.114219316640029	0.372835159152194	SIF2
353	-0.124698776160769	0.25230374754175	YBR103C-A
354	0.450740134591598	2.0982849292114	YMC2
355	1.59356870521181	12.4979316086334	VID24
356	-0.238751011512197	0.43048705536491	PHO88
357	0.00731765713217794	0.020280572443318	IML3
358	0.0388229800347974	0.0825199448379937	AIM3
359	0.00903227589538104	0.0250949183825614	CMD1
360	-0.596947492160886	1.78534492564833	YBR109W-A
361	0.00903227589538104	0.0250949183825614	ALG1
362	-0.795351191545756	3.32334459820052	YSA1
363	0.11696681230926	0.461716788397907	SUS1
364	-0.588988325887473	1.37583191464618	CYC8
365	-0.343528952340712	2.17718135753807	YBR113W
366	-0.107222085578456	0.289015612048156	RAD16
367	-0.838805136548978	2.56751892634422	LYS2
368	0.28291987082644	1.51621240016469	YBR116C
369	0.513357622489025	3.52897496616578	TKL2
370	-0.0866617698577391	0.246146784822775	TEF2
371	-0.466275337333222	1.71732069398682	MUD1
372	0.974833267446264	10.4171487011183	CBP6
373	0.00903227589538104	0.0250949183825614	GRS1
374	0.00903227589538104	0.0250949183825614	YBR121C-A
375	0.810995668989357	8.38934760901607	MRPL36
376	-0.135474643401433	0.439396840301007	TFC1
377	-0.106130063271613	0.257540045951573	YBR124W
378	-0.694238649067558	1.59360229475777	PTC4
379	-0.59609662373804	0.947959406458177	TPS1
380	0.165135099658222	0.326180271974561	YBR126W-A
381	0.0838477707120946	0.13557655545493	YBR126W-B
382	-0.142847213781093	0.499347771466541	VMA2
383	-0.278232193899186	0.638410492539202	ATG14
384	-0.603827958887661	3.03580456080906	OPY1
385	-0.618609198990114	2.24926383272214	SHE3
386	-0.268379824764365	0.811663858340257	CCZ1
387	0.00903227589538104	0.0250949183825614	YBR131C-A
388	0.539976897718505	3.04731648281296	AGP2
389	-0.691759152822403	1.5967301334639	HSL7
390	-0.220880318076021	0.74587642178963	YBR134W
391	0.319372396507532	1.99187565648554	CKS1
392	-0.424887456708408	0.980199987516606	MEC1
393	0.212171627707569	1.36145948516688	YBR137W
394	-0.179766383663116	0.413965548755472	YBR138C
395	1.65698533034567	13.1674997169225	YBR139W
396	-2.22933765647113	2.73765098025384	IRA1
397	0.320915233360694	1.89046014944193	BMT2
398	-0.00852150409534552	0.023598211787209	YBR141W-A
399	-0.0159658512823381	0.0465067176396301	MAK5
400	0.00903227589538104	0.0250949183825614	SUP45
401	0.0697044322575468	0.172555837504992	YBR144C
402	0.752992159405472	5.16615677945207	ADH5
403	-0.115565973965407	0.207771880544815	MRPS9
404	-0.213989315582614	0.31810931119563	RTC2
405	-0.551159721961367	1.63215373532194	YSW1
406	-1.09710784240616	2.97881008076641	ARA1
407	-1.49627744430128	4.16559547159965	TBS1
408	0.839613781452583	3.7614247083781	APD1
409	0.941808357690474	7.44986032492203	SPP381
410	0.0032858255216015	0.0087163425989195	RIB7
411	0.00903227589538104	0.0250949183825614	RPB5
412	-0.00790649335804833	0.0216654174548612	CNS1
413	-0.0934209585311967	0.288057738018992	SLI15
414	-0.276908527627669	0.619992526212325	ICS2
415	-0.285918667506801	0.822362492197036	AMN1
416	0.00903227589538104	0.0250949183825614	IFA38
417	0.00590916115322512	0.0162226879347824	CDC28
418	0.2492753171624	0.939744935910519	CSH1
419	-1.47888074473333	2.98821009305837	TOS1
420	0.00085727108252161	0.00235435718734439	YSY6
421	0.0859225744134142	0.250861909085685	EXO5
422	-0.0437992004175183	0.14499501725543	ARL1
423	-0.597524653225382	2.23329807835784	UBS1
424	1.32663392023943	10.2780604048749	TYR1
425	0.00903227589538104	0.0250949183825614	POP7
426	1.27010389612449	8.95434884212703	PEX32
427	-1.21753402291492	2.87603505809782	SSE2
428	-0.0238858620071371	0.0224448706649334	NPL4
429	-0.716150062502063	1.08934017306524	SEC66
430	1.47261312309794	12.2302055333057	SMY2
431	-0.0149229188606168	0.0428204196715713	UMP1
432	0.319606439584699	1.16909763734355	YBR174C
433	-0.935170094990668	3.11790575356427	SWD3
434	-0.29329843928824	0.921975373184954	ECM31
435	-0.187588973002813	0.366402610132716	EHT1
436	-0.351819724709503	0.874526334248626	YBR178W
437	-0.479342183208463	2.45645774072469	FZO1
438	0.120748563954982	0.251134879122878	DTR1
439	0.00903227589538104	0.0250949183825614	RPS6B
440	0.559085189907507	2.3328232099212	SMP1
441	0.123743466821042	0.524789123975052	YBR182C-A
442	-0.773816859242141	3.05198916912685	YPC1
443	1.66654306419883	14.4973713948953	YBR184W
444	0.84452981791145	8.7081566260635	MBA1
445	0.126625961444559	0.45072408286061	PCH2
446	0.679773959544181	7.18140598222881	GDT1
447	-0.0799190028334302	0.318121408375088	NTC20
448	0.00903227589538104	0.0250949183825614	RPS9B
449	-0.0772478938206317	0.19484283362202	YBR190W
450	0.00903227589538104	0.0250949183825614	RPL21A
451	0.00903227589538104	0.0250949183825614	YBR191W-A
452	0.00903227589538104	0.0250949183825614	RIM2
453	-0.0166951430771373	0.0490614553954396	MED8
454	-0.404509533607958	2.11624391567334	AIM4
455	0.332187419115869	1.16526615768623	MSI1
456	-0.0126888674168174	0.0346345865914139	PGI1
457	-0.0663145781092713	0.227274792058537	YBR196C-A
458	-0.478900138264952	0.800392570557755	YBR196C-B
459	0.622550212645116	4.28677587324995	YBR197C
460	0.00590916115322512	0.0162226879347824	TAF5
461	-0.590340842937289	2.62452857622522	KTR4
462	-0.448004762345911	1.13438048963508	BEM1
463	-0.0704179674647667	0.237746765934277	YBR200W-A
464	0.206270900523231	0.468110096807217	DER1
465	-0.373508017427141	1.19665338580912	YBR201C-A
466	-0.398797678353644	0.978788261314775	MCM7
467	1.1631566867887	9.24752289417597	COS111
468	0.680725663259773	2.21556261498618	LDH1
469	-0.960004030526574	2.97686346003888	KTR3
470	-0.148730912491844	0.204143627650783	YBR206W
471	0.874280706051876	5.8044226461715	FTH1
473	-0.524713939537754	1.89656156079159	YBR209W
474	-0.602351896111975	1.38035840347323	ERV15
475	0.00748305699606811	0.0207529864802787	AME1
476	-0.100970747947725	0.23137856257647	NGR1
477	0.337589836758964	0.945859579480452	MET8
478	-0.104898294068473	0.353514277853399	SDS24
479	-0.477228052320239	2.19565712117294	HPC2
480	-0.233309598167142	0.436718132169522	YBP1
481	0.577228822262608	4.97958702729365	ATG12
482	1.08235609420593	8.05933795854137	PYC2
483	0.703457429186874	5.58053928564527	YBR219C
484	-0.66965768294826	1.30541057844756	YBR220C
485	0.00903227589538104	0.0250949183825614	PDB1
486	0.0455600097552475	0.0974300697579809	YBR221W-A
487	-0.677190983671803	3.4059145822097	PCS60
488	0.580115182770102	4.31335555324342	TDP1
489	-0.085033374461138	0.152711467993513	YBR223W-A
490	-0.40020204294817	1.49302901985747	YBR224W
491	-0.522179223527488	1.83957754935665	YBR225W
492	-0.126782502643424	0.432908382218821	YBR226C
493	0.928882843317083	6.62087415942004	MCX1
494	-0.404764958211198	0.637512736778376	SLX1
495	-0.671539467442128	2.42978732794167	ROT2
496	-0.367729969393289	1.72231480525251	OM14
497	0.901136084951277	4.644913398517	YBR230W-A
498	-0.197102742934845	0.932930316064814	SWC5
499	0.300579710944168	1.54832251607979	YBR232C
500	0.3738581778597	2.53000730167709	PBP2
501	0.00903227589538104	0.0250949183825614	DAD3
502	0.00903227589538104	0.0250949183825614	ARC40
503	-1.27968362890474	4.28876298677233	VHC1
504	0.273850707279584	1.2377936225819	ABD1
505	0.00903227589538104	0.0250949183825614	PRP5
506	0.73447331637393	5.7010297372622	YBR238C
507	0.693105659231083	4.67238769164158	ERT1
508	0.853853989981966	6.06340238697892	THI2
509	1.29033211967603	10.7777679329482	YBR241C
510	0.403852070227085	1.58358622967091	YBR242W
511	-0.0153911870206029	0.0412973699842304	ALG7
512	0.46207457590176	2.17667218269647	GPX2
513	-0.525962313002298	2.06355718727202	ISW1
514	-0.392777076430504	1.5707000812872	RRT2
515	0.365176086120656	2.45262897280466	ENP1
516	-0.0365190814124383	0.112816260598888	HIS7
517	-0.941875111667856	1.67092643712993	ARO4
518	0.178418864928121	0.637963386895709	SPO23
519	0.0325984874924908	0.0718947856904827	MRPS5
520	0.000834463598133576	0.00225680813617507	DUT1
521	-0.141355607958626	0.478417027112643	SRB6
522	0.00564273173871557	0.0156008139039454	TRS20
523	-1.75701381546548	4.13397019779707	MTC4
524	-0.234283445412735	0.820049047956605	YBR255C-A
525	-0.0183141944315434	0.0526224952524667	RIB5
526	0.00903227589538104	0.0250949183825614	POP4
527	0.917721877662753	6.16560096815235	SHG1
528	-0.255431790210372	0.813819499482981	YBR259W
529	1.22361126634888	9.85150801821461	RGD1
530	-0.570426955556422	1.75611576175823	TAE1
531	-0.147111366712651	0.40372564447418	MIC12
532	0.13526702614606	0.247465351994584	SHM1
533	-0.42874259000595	0.804020631715923	YPT10
534	-0.00812294550494905	0.021861776277463	TSC10
535	-0.143353859135154	0.27851823624141	REI1
536	-0.00066295047777427	0.00182396353097761	SLM6
537	-0.281337649041805	0.943609695745854	MRPL37
538	-0.484140162644613	1.53385541959937	FMP21
539	-0.594753046648766	1.00014751797879	BIT2
540	0.587318766349132	2.06230044337934	EFM2
541	-1.12102912467281	2.16239316678369	HSM3
542	-1.00853440238513	3.06275973374351	UBX7
543	-1.23242175856899	3.26110412267403	CHK1
544	-0.558406098617074	2.55519176658658	RIF1
545	0.049358402029974	0.110270359827366	PPS1
546	-0.858440678639143	3.73815054327905	YBR277C
547	-0.571357210307892	2.22585596133455	DPB3
548	-0.0402958507769177	0.11751027738132	PAF1
549	0.188425393759435	0.457432104114877	SAF1
550	0.220599904898154	1.07843531195731	DUG2
551	-0.620756859995421	2.21947335152922	MRPL27
552	-0.172618274778607	0.63350225483268	SSH1
553	0.156569954741983	0.365180028189423	YBR284W
554	0.219850439589522	1.12517663914792	YBR285W
555	-0.24751116048713	0.525793230768926	APE3
556	-0.402512256812451	1.33021737405316	YBR287W
557	-1.02504887224713	3.93249829333363	APM3
558	-0.992260372400334	3.05339508094313	SNF5
559	-0.172650187185439	0.463529824545358	BSD2
560	0.145399327857387	0.660636218788052	CTP1
561	0.0292620550918652	0.0874614694255959	YBR292C
562	0.0233174425542981	0.0754577311012244	VBA2
563	-0.161281762454351	0.444015472506821	SUL1
564	-0.721233375957104	3.16986993314185	PCA1
565	-1.06102413607775	5.63719154258814	PHO89
566	-0.460740784325137	1.0702585952091	YBR296C-A
567	-1.26034644132256	3.34882240361566	MAL33
568	-1.12700582441734	2.21087918740864	MAL31
569	-0.991866950174862	2.14730361918344	YBR298C-A
570	-0.239541587167674	0.625797731587432	MAL32
571	-0.172693737925402	0.76044858825318	YBR300C
572	0.0508948359414381	0.164816642466252	PAU24
573	0.00903227589538104	0.0250949183825614	COS2
574	-0.829729088667003	1.2921741006032	YCL076W
575	0.0266239331771523	0.0839611497372935	GEX1
576	-0.217972520326629	0.649895406817357	VBA3
577	0.630237609549926	4.81463497219787	YCL068C
578	0.00903227589538104	0.0250949183825614	HMLALPHA2
579	0.00903227589538104	0.0250949183825614	HMLALPHA1
580	0.170981789278948	0.779395150426119	YCL065W
581	-0.331133750298141	0.859682891221377	CHA1
582	0.709476137898385	4.52481048679395	VAC17
583	0.0350684840688979	0.0866865155808147	MRC1
584	-0.0208349553485591	0.0583054406992295	KRR1
585	-1.59327545949483	2.64201874799258	FYV5
586	-0.219531943263604	1.06801874590694	ADF1
587	-1.2591200960489	0.978433930504015	MIC10
588	0.626809747546696	7.64000233038138	PRD1
589	0.702229192612662	4.89809282369933	PEX34
590	0.939088863427816	8.40162980564878	KAR4
591	-0.0867316213406999	0.307586036607548	SPB1
592	-0.386100587015404	0.854658149471558	PBN1
593	-0.576445506277046	2.30210965235025	LRE1
594	-0.119915398520333	0.193429798320057	APA1
595	-0.70535923992707	3.57937689980808	YCL049C
596	-0.351047009199978	1.13107412315118	YCL048W-A
597	-0.690834257319765	3.43381269650521	SPS22
598	-0.0166619205719361	0.033198933308981	POF1
599	-0.390031943297301	1.15918881922844	EMC1
600	-0.0156893584251073	0.044363059483098	YCL046W
601	0.527766152922577	5.28508086825228	MGR1
602	-0.0828843652626358	0.162816467109044	PDI1
603	-0.632150306459634	4.41185491310166	YCL041C
604	0.442953816951213	3.5772803017902	YCL042W
605	-0.836182723585676	4.86282826926568	GLK1
606	0.171827651582068	0.825529490966259	GID7
607	0.122518484034607	0.459404805148812	ATG22
608	-0.581437128750512	3.2161912567437	SRO9
609	-0.736991930915913	3.66722521205323	GFD2
610	-1.56140180493674	4.33891205914548	GRX1
611	-0.152187052763014	0.452623674139102	LSB5
612	0.844712117012481	8.01690199144206	MXR2
613	0.347861205208698	1.58845665777029	STE50
614	0.00709974261014645	0.0196563493134733	RRP7
615	0.130668317213004	0.508947658255576	HIS4
616	-0.699224737421706	2.3992523378024	BIK1
617	-0.587383973090371	1.90788735451492	RNQ1
618	-0.0431283706722329	0.104775200886167	FUS1
619	0.0458839524163614	0.157329987146677	HBN1
620	-0.104366399071025	0.463186397195827	FRM2
621	-0.519673824413049	4.36648642325005	AGP1
622	-0.751155214943127	4.20953274957924	YCL023C
623	-0.378570368879845	3.14914277927505	KCC4
624	-0.875816552827421	4.41906021062522	YCL022C
625	0.00125646227178356	0.00334968394544662	YCL021W-A
626	-0.791497957115114	2.50061785030821	LEU2
627	0.245590722945587	1.38538930836256	NFS1
628	-0.331499413620554	0.459395780040153	DCC1
629	-0.112708261784686	0.723344412686753	BUD3
630	0.248468440607473	1.79650307614587	YCL012C
631	-0.0177199129473376	0.0566809975632239	GBP2
632	-0.492988792463658	1.08301004323559	SGF29
633	0.101175038314396	0.656949079128485	ILV6
634	-0.0775156057504625	0.206243425631031	STP22
635	-0.460726866638569	1.00635903489756	YCL007C
636	-0.304843367950468	1.14053893460734	VMA9
637	-0.227783325969825	0.584075065190275	LDB16
638	-0.0215106126919237	0.0386307562011549	PGS1
639	0.107194598106789	0.473520756182503	YCL002C
640	-0.327650333340815	1.00448882771425	RER1
641	-0.750694026801217	4.06533642192468	YCL001W-A
642	-0.0257430501959589	0.044039471548143	YCL001W-B
643	0.240931934815332	1.32586278997562	YCR001W
644	-0.109652023374302	0.362641318160324	CDC10
645	-0.160786809862413	0.474514241298906	MRPL32
646	-0.162871991939569	0.596276722296052	YCP4
647	0.0164235600595503	0.062987922955664	CIT2
648	-0.219482101455683	1.57369487439757	YCR006C
649	-0.160765490718241	0.617900088921906	YCR007C
650	0.223814442478943	1.08740609761976	SAT4
651	-0.441604588654525	1.61051545952061	RVS161
652	0.119380077416432	0.56294899928762	ADY2
653	0.211916663590351	0.912088546558221	ADP1
654	-0.105599459021253	0.35227269874234	PGK1
655	-0.118885094207824	0.426229375910342	YCR013C
656	0.384258902394796	3.00155149492604	POL4
657	0.27101248532199	1.13320229912361	YCR015C
658	-1.61728031522771	6.36504170303906	YCR016W
659	-0.852483714116404	2.87466801633808	CWH43
660	-0.622434601206296	2.38410409513126	SRD1
661	1.12549449940423	8.4811233257012	YCR018C-A
662	0.68752417025234	6.76154495983919	MAK32
663	0.179419153094786	0.260993813660325	PET18
664	-0.413417263469658	1.00306869146595	MAK31
665	0.00731765713217794	0.020280572443318	HTL1
666	0.419440270152236	1.97567670049206	HSP30
667	0.0501561134792179	0.168719479670543	YCR022C
668	-0.0716176086626385	0.193001158235347	YCR023C
669	-1.52116136239214	2.03839086517398	SLM5
670	-0.511152011654789	1.36085403616353	YCR024C-B
671	-0.451726236799689	1.16242114393704	PMP1
672	-0.350038970379992	1.84556657658164	YCR025C
673	-0.875543008002209	5.4681172983415	NPP1
674	-0.179216127564604	0.591315848458012	RHB1
675	0.220948418875427	1.06168515003727	FEN2
676	0.676820959615923	5.2084746722798	RIM1
677	-1.65461832368621	6.7606111089266	SYP1
678	0.0742659044235117	0.239543415488445	RPS14A
679	-3.1275182180059	7.32244814201832	BPH1
680	-0.714495602694325	2.16040364169621	SNT1
681	-2.04278031853399	2.16563103689602	ELO2
682	0.00731765713217794	0.020280572443318	RRP43
683	-0.812549640963968	3.1300004074427	RBK1
684	0.324095738354081	1.88915391617994	PHO87
685	-0.131771922051457	0.317295854302519	BUD5
686	0.00903227589538104	0.0250949183825614	YCR038W-A
687	0.000985592862523614	0.00269149288037542	MATALPHA2
688	0.00903227589538104	0.0250949183825614	MATALPHA1
689	-0.0163407678913266	0.047287734899885	YCR041W
690	-1.35486217373533	3.6341171446055	TAF2
691	0.204260326541119	0.307823845118853	YCR043C
692	-0.100772035194738	0.297009954059288	PER1
693	0.0311167790259915	0.114349367889222	RRT12
694	-0.0354524355464697	0.126419767235958	YCR045W-A
695	-0.520371642772061	1.5215282045478	IMG1
696	0.0656158042617486	0.219731446487822	BUD23
697	0.00903227589538104	0.0250949183825614	YCR047W-A
698	-0.950435329622348	3.53693421318459	YCR049C
699	-0.56985601993896	3.18087221198244	ARE1
700	-0.286498190079163	0.616950935407396	YCR050C
701	0.383571151874652	1.22820241961746	YCR051W
702	-0.291176215534875	1.11303838203149	RSC6
703	-0.474305308275088	0.955149712340484	THR4
704	-0.481537692726915	1.87418475064602	CTR86
705	-0.877935759076213	2.66581730219352	PWP2
706	-0.262792489624741	0.655744702985042	YIH1
707	0.738412288988762	2.98689398923354	TAH1
708	-0.225919024827946	1.28983779040375	YCR061W
709	-0.286075143112327	1.25573535338239	YCR064C
710	-0.275472149479588	1.10173862028428	BUD31
711	-0.558651289147166	1.87679824372128	HCM1
712	-0.097218955891555	0.324476708462586	RAD18
713	-0.482678753523304	2.90691493961552	SED4
714	0.26497019491966	1.45235451050987	ATG15
715	-0.746119732930124	1.48975495617569	CPR4
716	-1.03572127466313	2.44373586699373	IMG2
717	-0.006516125211119	0.0176518864863953	RSA4
718	-0.46084813215375	2.49765995600247	SSK22
719	0.433097137134783	1.43768492787883	SOL2
720	-1.31296991706125	3.42244403198888	ERS1
721	-0.0012868566589994	0.00354582986049304	YCR075W-A
722	-0.978712839183719	1.94065284522639	FUB1
723	-0.663058605343976	1.59803743843232	PAT1
724	-0.727618695663151	3.45341364892976	PTC6
725	-0.491798507170048	0.936650710552236	SRB8
726	-0.151353894411381	0.402576423393594	YCR081C-A
727	0.543497511913406	3.01511550237917	AHC2
728	0.269152034852127	1.28767204342816	TRX3
729	-0.406723325558363	0.958941660123017	TUP1
730	-0.732882051252173	3.96075140912375	YCR085W
731	-0.412254700072336	2.17188761920165	CSM1
732	-0.394367359486821	1.27186598933491	YCR087W
733	-0.348050953023184	1.04182817834159	YCR087C-A
734	-1.24964074247611	3.2323422619098	ABP1
735	-0.0428953593156385	0.0839184095400779	FIG2
736	-0.179321568679968	0.420161521423272	YCR090C
737	-0.645323941464113	2.82104997362729	KIN82
738	0.646741671424706	5.76634998963428	MSH3
739	-0.476254842978996	2.27943006774053	CDC39
740	-0.51234504880734	1.61195872927439	CDC50
741	-0.4466925675945	0.798951382635443	OCA4
742	-0.234767351174095	1.25762381278481	YCR095W-A
743	0.00903227589538104	0.0250949183825614	HMRA2
744	-0.0295832078192586	0.0780967763427476	HMRA1
745	0.00903227589538104	0.0250949183825614	YCR097W-A
746	-0.0521959737032127	0.126617232323612	GIT1
747	-0.0228310698007097	0.0496152459398854	YCR099C
748	-0.0563019517892397	0.122219470963684	YCR100C
749	-0.407744580943081	1.34156451249525	YCR101C
750	-0.262915341010665	0.89468656700914	YCR102C
751	-0.0272064967958193	0.0835031961235337	YCR102W-A
752	0.50455083360028	2.53388659939383	PAU3
753	0.24855106120677	0.859581429313088	ADH7
754	0.00549936254449025	0.0160681596664424	RDS1
755	-1.31551269764136	6.15275206556618	AAD3
756	-0.779972864491461	1.93169564513857	YCR108C
757	-0.275907524362857	0.9937136991371	COS7
758	0.00903227589538104	0.0250949183825614	YDL247W-A
759	0.00903227589538104	0.0250949183825614	MPH2
760	0.00903227589538104	0.0250949183825614	SOR2
761	0.0897386301774167	0.216149048520728	HXT15
762	-0.276261447446868	0.8338978667235	THI13
763	-1.82573428634452	4.49069249403592	AAD4
764	0.721922852783527	2.68254297145744	YDL242W
765	0.117130662494035	0.355169013916686	YDL241W
766	0.628746114938796	3.5888131314207	YDL240C-A
767	-0.878764268684533	1.76819686894888	LRG1
768	-0.410905847225934	0.790705343149212	ADY3
769	-0.80746975014148	2.4979285450471	GUD1
770	-0.011921393600364	0.0258957985430944	AIM6
771	1.32611889076774	12.0152203212635	PHO13
772	0.00903227589538104	0.0250949183825614	YPD1
773	-1.20237569421474	4.55875913718892	GYP7
774	-0.109044859282337	0.144877365414574	MFG1
775	0.00903227589538104	0.0250949183825614	OST4
776	0.656771669521287	5.26292582351212	BRE4
777	-0.308212422193755	0.542599127649312	PTP1
778	-0.942181950969162	2.33457641982125	SSB1
779	-0.871839715098886	2.33822922762779	YDL228C
780	-0.108698190876303	0.296868850418194	HO
781	-0.27241831644645	1.04659887007274	GCS1
782	0.955341371579414	6.70933045616182	SHS1
783	-0.722504875228181	0.667477059853727	WHI4
784	0.129058155860606	0.535498685570868	HBT1
785	-0.114255887276885	0.396131782849076	FMP45
786	0.667099495305801	5.71783659531952	YDL221W
787	0.221671551846372	1.05134996960851	CDC13
788	-0.0449942728935721	0.140965031891564	DTD1
789	0.343237669728997	0.959793382536493	YDL218W
790	0.0624926895195929	0.206903415344852	TIM22
791	-0.186087537302918	0.372140253222825	RRI1
792	0.479705058020005	3.47270919266372	GDH2
793	0.875390298486334	7.8573507830911	PRR2
794	0.842709674245055	7.67465714440292	NOP6
795	-0.541706091245528	1.26250972693652	SHR3
796	1.72292077419826	14.1032471225485	YDL211C
797	-1.12501353946453	2.75966021948881	UGA4
798	0.00418111740864891	0.0114479286461115	CWC2
799	-0.00533938159088551	0.0146964115933868	NHP2
800	-0.323008000000056	0.493559717619914	GLE1
801	1.37158394667049	10.1055151415175	YDL206W
802	0.00590916115322512	0.0162226879347824	HEM3
803	0.0738254261423029	0.20953695557166	RTN2
804	0.318324752588718	1.97254445045136	ACK1
805	-0.984412763872584	2.19825220192624	MRPL11
806	1.15086221387359	8.10688562636279	TRM8
807	-0.507442458665406	2.95445904636632	MGT1
808	-0.493303236671028	1.48368198667516	YDL199C
809	-0.00400368736964717	0.0108948255296017	GGC1
810	1.36018904974072	9.50611829010849	ASF2
811	1.06152361358001	11.4414531606569	YDL196W
812	-0.00216113342930189	0.0058958478074281	SEC31
813	0.726987713126719	5.28951065815721	SNF3
814	0.00747000254397313	0.0207157473793676	NUS1
815	0.0257174048049945	0.0766991398737404	ARF1
816	0.00903227589538104	0.0250949183825614	RPL35A
817	0.0441717261998036	0.0316549555650695	UFD2
818	-0.183113826560768	0.42728259916448	RBS1
819	-1.41535469418416	4.02051423208022	PPH22
820	-0.0464140720047151	0.199583341876353	YDL187C
821	-0.759214291723435	2.06555693776237	YDL186W
822	0.000249194018101553	0.000766100297010336	YDL185C-A
823	-0.0340554236903536	0.0996347118183393	VMA1
824	0.00903227589538104	0.0250949183825614	RPL41A
825	-0.184831310153291	0.446957062553079	YDL183C
826	0.590053600188107	3.14919776013377	LYS20
827	-0.306028294033658	1.26659187909072	INH1
828	0.421303793326848	1.57991787675966	YDL180W
829	0.927092568436766	8.47281621253002	PCL9
830	0.0494090144801627	0.130336728135954	DLD2
831	-0.523306412023749	1.52520339710896	YDL177C
832	0.47834429285311	1.83489074271112	YDL176W
833	-0.54722968153013	2.01800109830071	AIR2
834	-0.253380581426092	1.07097145755901	DLD1
835	-0.656000506375657	2.11746180148611	PAR32
836	-0.348679014962184	1.2357786933989	YDL172C
837	0.338917746799435	2.52935337361409	GLT1
838	0.299215372555288	0.750943885884738	UGA3
839	0.489818723845142	1.74544254927741	UGX2
840	1.07443218465172	6.91486270230934	SFA1
841	-0.476906632413316	1.65881361264021	NRP1
842	0.00235080636251973	0.00646649341602397	FAP7
843	0.00903227589538104	0.0250949183825614	CDC36
844	0.278026088505343	1.63975490289937	CDC9
845	0.319242700705231	2.04344697301386	YDL163W
846	0.505420867871963	3.01721443083118	YDL162C
847	-0.376950122126592	0.650276174723626	ENT1
848	-0.520081036706327	1.91229350346063	MHF2
849	0.17279083981955	0.707595338308348	DHH1
850	0.68580942777779	4.456718975518	YDL159W-A
851	0.623441912456426	4.62434290452613	STE7
852	0.00903227589538104	0.0250949183825614	YDL159C-B
853	-0.335111237049868	1.28809585475486	YDL158C
854	0.0270580405633259	0.0792568962955453	YDL157C
855	-0.041484028572356	0.083185047270778	CMR1
856	-0.0803095609788369	0.172108020749878	CLB3
857	0.508617187273801	5.00147098295977	MSH5
858	0.00903227589538104	0.0250949183825614	SAS10
859	-0.795011137246061	3.77863096869636	YDL152W
860	0.00903227589538104	0.0250949183825614	BUD30
861	-0.000576462815352208	0.00156385146229181	RPC53
862	0.68738174067286	2.1982543844698	ATG9
863	-0.212875524089513	0.947615337235727	NOP14
864	-0.0126888674168174	0.0346345865914139	RPN5
865	-0.850016286419108	4.04940735917249	LDB17
866	0.525806127903274	4.12377040710801	COP1
867	-0.527440318484779	1.48559911070983	YDL144C
868	0.00903227589538104	0.0250949183825614	CCT4
869	-0.227472487606936	0.409502485523646	CRD1
870	0.00665329258404818	0.0183722626417876	BPL1
871	-0.0493986197375795	0.156494008920982	RPO21
872	0.00903227589538104	0.0250949183825614	SCM3
873	0.732955126695519	7.9336968093581	RGT2
874	-0.78421911480917	3.08491322247801	ARF2
875	0.436948308814467	3.57187530169002	RPL35B
876	-0.211925247878282	0.365581931491719	RDI1
877	-0.576354521857813	1.11467476048792	PPH21
878	0.00903227589538104	0.0250949183825614	RPL41B
879	-0.161478931150702	0.429302920308277	SRF1
880	0.00819521604575419	0.019933104522314	CDC53
881	0.871506689705271	4.90296797407896	LYS21
882	-0.41582369673096	0.944139833008191	STF1
883	0.165374315330237	0.717246344117409	RPP1B
884	0.962998491103649	6.51355614541509	YDL129W
885	1.27163363603957	11.6374745814849	VCX1
886	-0.14263811604569	0.480759992188413	PCL2
887	-0.026995967820081	0.077332642317902	CDC48
888	1.84816754706507	17.4015230927096	HNT1
889	0.491927234537938	2.65619685859087	YDL124W
890	0.124076760747249	0.391511976070063	SNA4
891	-0.0941482164690973	0.159414630927164	UBP1
892	-0.594305343374869	0.986389765099573	YDL121C
893	0.00903227589538104	0.0250949183825614	YFH1
894	-0.25938581765353	0.624678787993825	YDL119C
895	0.0396068611637846	0.0760049535883184	YDL118W
896	1.18562259356756	9.85458686494097	CYK3
897	0.00279330749187412	0.00769488683563683	NUP84
898	-0.800848170906824	2.66354283987723	IWR1
899	0.00903227589538104	0.0250949183825614	YDL114W-A
900	-0.958790660777173	2.98128046817059	YDL114W
901	-0.747281992902017	2.09938292580453	ATG20
902	-1.25107645805503	6.04038165443156	TRM3
903	0.00903227589538104	0.0250949183825614	RRP42
904	0.580730070264841	2.96083134652513	TMA17
905	0.0728109921035258	0.163749725735648	YDL109C
906	0.029616895390611	0.0914792331903546	KIN28
907	0.0576889697693879	0.200216411000459	MSS2
908	-0.139365177650027	0.295708149818403	PHO2
909	-0.0110219407264095	0.0314925379749263	NSE4
910	0.417060372749692	1.97858859540863	QRI7
911	0.59358731184784	5.11815994797443	QRI1
912	-0.0948970597357618	0.336452429784388	POL3
913	0.648303229922928	5.2021737323312	DUN1
914	-0.960046874248164	0.664763710716691	GET3
915	-0.291535332209177	1.48697799223869	BUG1
916	-0.00511971373610537	0.0139123198985472	SNU23
917	-0.00076369064829363	0.0020695095117679	RPN6
918	-0.420089267788446	1.62549583278141	OPI6
919	0.62291002059805	4.80118633714142	PMT1
920	0.239818092480541	1.05196908122215	YDL094C
921	0.208044346069834	0.930493900084023	PMT5
922	0.319418608485917	1.93313472891899	SRP14
923	-0.362378172289139	1.06100930185693	UBX3
924	0.559186349161419	4.41568717065426	RAM1
925	-1.08429356967279	2.84122585799714	NUR1
926	0.356783912408048	1.4715944047689	ASM4
927	-0.0985280104526218	0.349441359062239	LUC7
928	0.306848672105708	1.69720735120373	YDL086W
929	0.510158302395898	2.95313106897111	YDL086C-A
930	-0.271907738283298	0.949683680914321	YDL085C-A
931	-0.207898046633794	0.340428667002017	NDE2
932	0.00903227589538104	0.0250949183825614	SUB2
933	0.0032858255216015	0.0087163425989195	RPS16B
934	-0.0032238289227814	0.00944472694803467	RPL13A
935	0.00903227589538104	0.0250949183825614	RPP1A
936	1.00968594641905	8.42824357572775	THI3
937	-0.285095944561017	1.38322882649639	MRK1
938	-1.05276667862812	5.33115520439545	MDH3
939	-0.465349829033162	1.29230744435188	VAM6
940	-0.160296295032736	0.490239479107876	RXT3
941	0.00903227589538104	0.0250949183825614	RPL31A
942	-0.0948279842972851	0.334998046764539	BRE1
943	-0.628636913539671	2.29002643811549	YDL073W
944	0.369794664152116	1.10409504287338	YET3
945	0.0775935647018555	0.237703898517546	YDL071C
946	0.36103662084105	2.54029226624889	BDF2
947	1.39847733808765	9.88730581879276	CBS1
948	1.32238191316693	9.29446411133232	YDL068W
949	0.147363150496889	0.598797165930146	COX9
950	0.383836974729399	1.39789979057636	IDP1
951	-0.514137864187658	2.66701825428022	PEX19
952	0.00903227589538104	0.0250949183825614	UBC9
953	-0.444181698004512	0.904127845263833	SYO1
954	-0.0965067329748494	0.350477975395995	YDL062W
955	0.00903227589538104	0.0250949183825614	RPS29B
956	-0.0478154211756141	0.129041656781778	TSR1
957	0.423540181612392	1.85912640459647	RAD59
958	0.640029996468344	2.34866531077006	USO1
959	0.353474583446871	2.34820634464617	YDL057W
960	0.630562213191529	4.44940217559345	MBP1
961	-0.231828797047044	0.546963913398894	PSA1
962	0.966358885425589	6.46010618234727	MCH1
963	-0.185866533757758	0.387441461634278	PBP4
964	-0.0543479125652153	0.0982886277159838	SLC1
965	0.694396991596057	5.1508278569939	LHP1
966	1.48326274241397	12.1997064344724	YDL050C
967	-0.999360358685689	3.46566229628929	KNH1
968	0.419363314924331	3.43604070682024	STP4
969	-0.129979494398686	0.374949013779903	SIT4
970	0.511943598951362	2.10536195277474	NPC2
971	-0.206506988899254	0.998573250172748	MRP10
972	-0.0348793978677931	0.0986155746668282	FAD1
973	1.07761595099114	7.38953947657357	MTF2
974	0.0064957760452003	0.0179179320813555	PRP11
975	-0.929792524230363	2.4025190343345	SIR2
976	-0.541218521303578	1.12004568104354	YDL041W
977	0.461035835763387	2.55186633557701	NAT1
978	-0.168081094800266	0.376433320340246	PRM7
979	-0.56925272036599	1.04810687676856	BSC1
980	-0.738628846987205	2.25753207156656	PUS9
981	-0.113464625223133	0.143984517362218	GPR1
982	-0.187517326863895	0.449084326078762	YDL034W
983	-0.0865063187953171	0.270912309364495	SLM3
984	0.0742231286095191	0.258504553122942	YDL032W
985	-0.055292082635749	0.165104868299338	DBP10
986	-0.115599169213832	0.469039610074076	PRP9
987	0.0040367364220394	0.011027347899597	ARP2
988	-0.327975461478771	1.13451756511199	MPS1
989	-0.525684363910794	2.0150066469224	YDL027C
990	-0.277869920392749	0.769000402386319	YDL026W
991	-0.117710827346926	0.346847631076753	RTK1
992	0.00498711846690382	0.0137415400642272	YDL025W-A
993	0.284373844623934	2.19468630228519	DIA3
994	0.517051793097233	2.40026335873179	YDL022C-A
995	-1.21488760116749	3.68671149693022	YDL023C
996	-0.289151989054945	1.06601131809918	GPD1
997	0.622044134027425	4.31156911797208	GPM2
998	-2.22646268808422	1.0114507236407	RPN4
999	0.486128742488672	7.01266311136213	OSH2
1000	-0.447951175210057	0.974731324828033	ERP3
1001	-0.0276004776160192	0.0474524924280599	CDC7
1002	-0.444466558908011	1.71628216219175	YDL016C
1003	0.00903227589538104	0.0250949183825614	TSC13
1004	0.00590916115322512	0.0162226879347824	NOP1
1005	-0.138266154337694	0.438285645681431	SLX5
1006	-1.54608455509926	5.4702065895421	YDL012C
1007	0.605343983493017	5.00933030999147	YDL011C
1008	0.771307451331859	7.71330882117279	GRX6
1009	-0.331475861587309	1.79512753976912	YDL009C
1010	-0.167617915920536	0.615753345190339	APC11
1011	0.409490497826285	3.33922300937675	YDL007C-A
1012	-0.00698474968237236	0.0188886933472441	RPT2
1013	0.00903227589538104	0.0250949183825614	PTC1
1014	-0.379885535141274	1.59985215544224	MED2
1015	0.781473347378158	4.38737030687054	ATP16
1016	0.1999139853461	1.0350052894924	MCD1
1017	-1.04454612392741	3.29273985292727	NHP10
1018	-0.226025513207736	0.626993411213203	RMD1
1019	-0.610035977455394	4.21319598842845	NTH1
1020	0.0058920102876343	0.0161730865043875	YRB1
1021	-0.526999704916553	2.82796878168913	RCR2
1022	0.535843176293984	2.31182700346279	YDR003W-A
1023	-0.175911646685678	0.497269852429547	RAD57
1024	0.567772425201375	3.38630095723512	MAF1
1025	-0.392026577802698	0.792812444042056	SOK1
1026	-0.0731192635740992	0.210560147222792	TRP1
1027	-0.0678797495882095	0.334576903302753	YDR008C
1028	0.0165263426932876	0.0720524078331708	GAL3
1029	0.269218923142962	2.08234235185324	YDR010C
1030	0.479251771419851	7.00241361443	SNQ2
1031	-0.892935296993183	2.49529999966756	RPL4B
1032	-0.0750223677946001	0.199020385415226	PSF1
1033	-0.198778179112945	0.507215929453467	RAD61
1034	-0.823323361438534	2.52847729750751	HED1
1035	-0.736614793913824	2.78022474689552	YDR015C
1036	0.00903227589538104	0.0250949183825614	DAD1
1037	-0.842716491804871	3.09100181323734	KCS1
1038	-0.0406324265034067	0.0883132509742676	YDR018C
1039	0.295652159601654	1.08422139839619	GCV1
1040	0.873546464306712	7.71533381557821	DAS2
1041	-0.0151874967092031	0.0417925490428151	FAL1
1042	-1.03654225834797	2.24731486820932	ATG31
1043	0.470228358677432	3.80118214345329	SES1
1044	0.619399021441679	3.45495000749625	FYV1
1045	0.00903227589538104	0.0250949183825614	RPS11A
1046	-0.63693890153345	1.22586412681612	NSI1
1047	-0.407357738464573	1.15167828149936	VPS54
1048	0.602588073974983	3.81945739891267	REG1
1049	-0.538807405256482	1.87715551992648	YDR029W
1050	0.257507956090966	1.31632392549835	RAD28
1051	-0.277305184369456	0.693025952249475	MIX14
1052	0.0775054031060037	0.20040992614359	PST2
1053	-0.437283197671557	1.13866885194409	MRH1
1054	0.598980146661806	3.7443772670581	LYS14
1055	-0.0196924621243731	0.0573303847262559	YDR034C-A
1056	0.415832375642786	3.65899098195088	YDR034W-B
1057	0.0224141685815833	0.0578368407125774	ARO3
1058	0.861442663551934	5.64229843728111	EHD3
1059	0.000851554444142958	0.0023033848497502	KRS1
1060	1.08461376604096	9.80578593651162	ENA5
1061	0.00903227589538104	0.0250949183825614	ENA2
1062	1.46718425144249	11.5642097136961	ENA1
1063	-0.485383884601462	2.15061800527075	RSM10
1064	-0.0201085554537359	0.0511244907037767	YDR042C
1065	0.0742065571647787	0.165468751981384	NRG1
1066	-0.0192598392293825	0.0546640874788179	HEM13
1067	0.00590916115322512	0.0162226879347824	RPC11
1068	-0.688179018802046	2.32946892454179	BAP3
1069	-0.00803447581301869	0.022270771236919	HEM12
1070	0.403122177355848	2.52958023679827	YDR048C
1071	0.523731209943743	1.25274322213477	VMS1
1072	0.00903227589538104	0.0250949183825614	TPI1
1073	0.47432080355212	1.3905923629063	DET1
1074	0.00903227589538104	0.0250949183825614	DBF4
1075	0.00903227589538104	0.0250949183825614	YDR053W
1076	-0.0390969729418301	0.118936023022318	CDC34
1077	0.0629657809273564	0.147192417856471	PST1
1078	-0.551747608432426	1.48914600697812	YDR056C
1079	1.15222300380168	7.26556255155707	YOS9
1080	-0.355830432744193	0.851503043507786	TGL2
1081	-0.987080304605047	3.73133305280621	UBC5
1082	-0.244779159519522	0.926603159253351	MAK21
1083	-0.269521079656587	0.989018461526024	YDR061W
1084	0.00748305699606811	0.0207529864802787	LCB2
1085	0.402972800069888	1.69636487240623	AIM7
1086	0.00903227589538104	0.0250949183825614	RPS13
1087	-0.26687885948394	0.530506261776072	RRG1
1088	-1.56070841353159	5.08052369231832	RTR2
1089	0.0554178246263181	0.18218985398676	OCA6
1090	-0.373459674107522	1.03973943743107	DOS2
1091	-0.0449768354451323	0.126874382259921	DOA4
1092	-0.419840170035912	1.22804378868569	FMP16
1093	1.06838225050168	7.80534816641004	PAA1
1094	-0.311756407723624	0.54515306925972	IPT1
1095	-0.870827694573053	3.47931056924589	SNF11
1096	-0.516086685599308	2.0606818334987	TPS2
1097	0.0920810407642079	0.314652001615303	PPH3
1098	-0.208156203976438	0.693514886961734	RAD55
1099	-2.00925782007363	4.39435826880486	SED1
1100	0.295672753695561	0.967174612233958	SHU2
1101	-0.684163148204088	1.86238450118986	PET100
1102	0.00903227589538104	0.0250949183825614	TFB5
1103	-0.0650339317483376	0.20717364052219	VPS41
1104	-0.0509660363734287	0.144531782135205	PDC2
1105	1.3287067206016	13.541598686927	STN1
1106	-0.423548527197957	1.81208580990147	RRP8
1107	0.014624611671422	0.0452976083914571	TVP23
1108	-0.749084503713981	1.85353840396545	AFR1
1109	0.00903227589538104	0.0250949183825614	SSS1
1110	0.00903227589538104	0.0250949183825614	RRP1
1111	-0.20348593818045	0.902615102564594	SLU7
1112	0.500143613148682	2.63134541387135	YDR089W
1113	0.42012158275464	1.72501006642904	YDR090C
1114	0.00903227589538104	0.0250949183825614	RLI1
1115	-1.34394295735946	3.76614210696824	UBC13
1116	-0.0616080838049234	0.215414626177139	DNF2
1117	0.566701521614	4.81185625490093	YDR094W
1118	0.0386806802682011	0.0920231061369842	YDR095C
1119	-0.950171503851061	1.91338286874756	GIS1
1120	1.2238312280557	9.49274806598022	MSH6
1121	-0.81037654009459	3.56268581743559	GRX3
1122	-0.600412851433412	1.78042345225509	BMH2
1123	-1.00673031220003	4.38980312379863	TVP15
1124	-0.256368388859281	0.949936465241711	ARX1
1125	0.355751140080522	1.21153024927243	YDR102C
1126	-1.41449059122316	4.20646947134061	STE5
1127	0.615690002504506	3.02057943817301	SPO71
1128	-0.631718915714	1.39597019363008	TMS1
1129	1.24256490621659	10.752858657105	ARP10
1130	-0.483520571534841	1.27179605955579	TMN2
1131	-1.0813349571854	2.16041348126463	TRS85
1132	-0.873489355927971	3.90000604393907	YDR109C
1133	0.707683014641813	6.28672415868514	FOB1
1134	-0.105732053670409	0.255430159019391	ALT2
1135	-0.374053401969605	1.12006009488404	IRC2
1136	-0.431070767630188	1.95106883996743	PDS1
1137	-0.856085004707514	2.49029189634673	YDR114C
1138	0.538242736800939	3.80808176928155	YDR115W
1139	-0.538181554061227	2.06215678442846	MRPL1
1140	-0.53430984910236	1.75798641820061	TMA64
1141	0.296255978685718	1.80666991817587	APC4
1142	0.0985988059669168	0.408093352751255	YDR118W-A
1143	-0.179227422530994	0.667658527093415	VBA4
1144	-0.517565612376314	1.79888575478168	COX26
1145	0.0725569942196134	0.152633101261683	TRM1
1146	-0.452694157796048	1.06878316620209	DPB4
1147	-0.396078157083066	0.986003214165208	KIN1
1148	-0.0769845344745938	0.245112681038748	INO2
1149	0.591002176593671	2.03427885551509	YDR124W
1150	-0.672107286392858	1.71456092596094	ECM18
1151	0.548990376245024	3.88333726103071	SWF1
1152	0.237175758334899	0.954422752628917	ARO1
1153	0.400890699066908	1.67971413190893	MTC5
1154	-0.119012508984861	0.415683903743117	SAC6
1155	1.30002775628862	13.8638329614771	FIN1
1156	-0.620481328887625	1.28519047595434	YDR131C
1157	0.738911838299999	2.81196549954225	YDR132C
1158	-0.0154419180168367	0.043190029306065	YDR133C
1159	0.256109668769435	0.682595091069861	YCF1
1160	0.360762381384387	2.24402681268174	VPS61
1161	-0.427338058550189	1.27488089793139	RGP1
1162	-0.271371430540091	1.13570315064044	HPR1
1163	-0.036919904964778	0.113154502879399	RUB1
1164	-0.0125177136878224	0.0362235644325549	MTQ2
1165	-0.031516066629157	0.097870072841492	DOP1
1166	0.0967689574172479	0.141345232881204	PEX7
1167	0.374913420781679	3.00982076393936	SAN1
1168	-0.108246566202109	0.200927997327838	MKC7
1169	-0.248723063651206	1.16278406553019	TAF12
1170	-0.142652309344936	0.548780484081509	SWI5
1171	0.299318339618785	1.11548241662285	EKI1
1172	0.981832261814504	6.48702725093407	KGD2
1173	0.312161565434895	1.84830170130132	YDR149C
1174	0.357316182853565	1.37916312608252	NUM1
1175	-1.26934284322688	3.41711061366536	CTH1
1176	-0.181484238991563	0.449909414389066	GIR2
1177	-0.926409472808212	1.891313064994	ENT5
1178	0.421995919098571	2.91216049897584	YDR154C
1179	-0.589255701102244	1.31326800998295	CPR1
1180	-0.159984380547007	0.502607720277253	RPA14
1181	-1.07006337429813	2.9088885930481	YDR157W
1182	-1.26162828838409	5.19935485881842	HOM2
1183	-0.206856360646826	0.667674656641372	SAC3
1184	0.195050214163668	0.330286743851535	SSY1
1185	0.00903227589538104	0.0250949183825614	YDR161W
1186	0.0720183016625463	0.248586034102106	NBP2
1187	0.299091425826126	0.693074338771269	CWC15
1188	0.00903227589538104	0.0250949183825614	SEC1
1189	1.37506100637352	16.9691991501994	TRM82
1190	0.442897922836905	1.87249969375875	SEC5
1191	-0.0457252010655589	0.14194317004741	TAF10
1192	-0.0139263733916589	0.0395668599407387	CDC37
1193	-0.352114266436782	1.92200343405654	STB3
1194	-0.140557790423498	0.344240943409145	YDR169C-A
1195	0.663491968648496	4.85281881750401	SEC7
1196	0.130861140808501	0.24738891040801	HSP42
1197	-0.0433510925634299	0.123633281866832	SUP35
1198	0.0524993581371448	0.171935113131351	ARG82
1199	-0.219486914680478	0.786854204585327	HMO1
1200	-0.255540923261676	1.03690041604263	RSM24
1201	0.788642491806252	7.68005788948553	NGG1
1202	0.00903227589538104	0.0250949183825614	UBC1
1203	-0.279386594257394	0.681268618663954	SDH4
1204	-0.130658748071654	0.486404381053476	CSN9
1205	0.157077938037956	0.717108370216204	YDR179W-A
1206	-0.0151105152529827	0.0418196515933582	SCC2
1207	-0.368045391523911	1.00063173190519	SAS4
1208	0.00903227589538104	0.0250949183825614	CDC1
1209	-0.326033261694837	1.04022664052191	YDR182W-A
1210	-0.107196829738334	0.231678235952095	PLP1
1211	0.147452054902973	0.271663216529741	YDR183C-A
1212	0.2889101883756	1.48119221640433	ATC1
1213	-0.86765146264853	1.51061255061645	UPS3
1214	-0.282539588532639	0.557034374543626	YDR186C
1215	1.28115767054989	10.8249217475151	YDR187C
1216	-0.0438724507382396	0.137131412042851	CCT6
1217	0.181358161741788	0.848399214885813	SLY1
1218	-0.180261268273602	0.422689041500549	RVB1
1219	0.104019860180291	0.290863052581876	HST4
1220	0.14607865896091	0.323856342784804	NUP42
1221	0.549243955390499	3.85483018270934	YDR193W
1222	-0.623244883993839	1.4219588819584	MSS116
1223	-0.0880947193728606	0.285921668773217	YDR194W-A
1224	-0.0432279648561225	0.083346968442792	REF2
1225	-0.129653666522093	0.369662395184411	CAB5
1226	0.851784923812174	6.21560443495983	CBS2
1227	-0.786291357180413	3.24407643004786	RKM2
1228	-0.108215361150196	0.3657793946244	YDR199W
1229	0.560243218996521	3.75319416829285	VPS64
1230	0.00903227589538104	0.0250949183825614	SPC19
1231	0.427947680537736	2.41081502769269	RAV2
1232	0.069168903630318	0.232084747881134	YDR203W
1233	-0.661382670461039	0.889170621142133	COQ4
1234	-0.221903659775661	0.584746913598059	MSC2
1235	0.638860544909776	4.67561800918496	EBS1
1236	0.181498427157625	0.817922499584414	UME6
1237	0.167783367432854	0.432628134287797	MSS4
1238	-0.0246765326433164	0.0824072610068128	YDR209C
1239	-0.236814361110251	1.19838890872759	YDR210W
1240	-0.113394750628769	0.32792421770494	GCD6
1241	0.00731765713217794	0.020280572443318	TCP1
1242	0.0134316364786959	0.0206535695183686	UPC2
1243	-0.291922554920184	0.889334876400276	AHA1
1244	0.0642009515195769	0.202175590541561	YDR215C
1245	0.46298236594457	2.3399417971318	ADR1
1246	-0.562679286046658	1.85644153714057	RAD9
1247	1.46699487525661	12.3112061401277	SPR28
1248	-0.186359659695687	0.76758239227328	MFB1
1249	-0.470684510441872	1.33757267762271	YDR220C
1250	0.0649593296349773	0.136474136253093	GTB1
1251	0.706684676978583	1.50491029916807	YDR222W
1252	-0.0707130087746805	0.131599868436057	CRF1
1253	0.00903227589538104	0.0250949183825614	HTB1
1254	-0.00630939803611797	0.0174494703834949	HTA1
1255	-0.127805939727313	0.292723583544937	ADK1
1256	-0.140094734019172	0.245089625636414	SIR4
1257	-0.00031685866604788	0.00084957127689891	PCF11
1258	0.0491468333628272	0.0928927309703001	IVY1
1259	-0.77724243798482	4.27773967027803	YDR230W
1260	-1.18372203121674	4.49889658854714	COX20
1261	0.056643228308616	0.180146120770181	HEM1
1262	0.0383951827910664	0.076045204488484	RTN1
1263	0.404044175249633	2.51446294744979	LYS4
1264	-0.0085435466388807	0.0238043794905092	PRP42
1265	0.0058920102876343	0.0161730865043875	FMN1
1266	-0.00655802749645415	0.017943330039856	MRPL7
1267	0.116492543653011	0.45897990664498	SEC26
1268	-1.56663650776135	4.78598296167514	YDR239C
1269	-0.27880514103339	1.22044470791946	SNU56
1270	-0.411999972821817	1.39297237426174	BUD26
1271	0.880697873729624	6.21314975669544	AMD2
1272	0.00595851421925495	0.0164961478104592	PRP28
1273	0.0802958857129459	0.185888910841416	PEX5
1274	-0.300333824267382	1.06343627130089	MNN10
1275	-0.434608034573073	1.54168895767661	TRS23
1276	0.923401583064509	9.5295653557026	YDR246W-A
1277	0.537082803288312	1.29745229363909	VHS1
1278	-0.404706664452774	1.46210805925257	YDR248C
1279	0.95854039071837	6.38077198326166	YDR249C
1280	0.150659060646241	0.372972643075386	YDR250C
1281	-0.705758283713005	1.42344260592912	PAM1
1282	-0.171480111002583	0.522446217128904	BTT1
1283	0.32326897289878	2.12462905850712	MET32
1284	0.00313396557081148	0.00852534775119655	CHL4
1285	-0.245929257230498	0.707826449811045	RMD5
1286	0.98160550809004	6.67549421666834	CTA1
1287	-0.440300442471224	2.13137323420727	RKM4
1288	0.982400839473829	6.87946207676931	HSP78
1289	-0.0970554313716543	0.193346883195314	YAP6
1290	0.370195667287676	2.26295067923958	SWM1
1291	0.146491136855445	0.514095373928874	EXG2
1292	-0.773975392663798	1.83354543399726	YDR262W
1293	-0.370893993938611	1.2670309291137	DIN7
1294	0.730332584217076	5.15012919344274	AKR1
1295	0.813651134120858	8.94667776568243	PEX10
1296	0.350260947143573	0.961851877619543	HEL2
1297	0.00903227589538104	0.0250949183825614	CIA1
1298	-0.446376282349246	1.89163163621574	MSW1
1299	-0.0366883471018508	0.111995267519257	YDR269C
1300	-1.55863976488146	1.48379170213908	CCC2
1301	-0.934370550944385	2.57683930003651	YDR271C
1302	-0.737680404738809	1.45899419602186	GLO2
1303	0.118302552551252	0.326900477309154	DON1
1304	-0.819227626250091	4.51043997907927	YDR274C
1305	0.00440607421117586	0.00762949656968076	BSC2
1306	-0.273290261039787	0.629701017943636	PMP3
1307	-1.42259203222689	4.3484251162095	MTH1
1308	0.149490665018646	0.380090659701333	YDR278C
1309	1.28948995226787	9.73066994728976	RNH202
1310	0.0573660248872103	0.18888831208637	RRP45
1311	-0.110096244970866	0.340878165857746	PHM6
1312	-0.755833761816657	0.793528081338799	YDR282C
1313	-0.185801110136539	0.642931218168684	GCN2
1314	-1.2721671350332	4.54486544923775	DPP1
1315	0.528721157623451	2.11681075336353	ZIP1
1316	1.10774687528064	7.51629261815103	YDR286C
1317	0.744127981026533	3.80332212019876	INM2
1318	0.0032858255216015	0.0087163425989195	NSE3
1319	-0.220256545031097	1.04768182232691	RTT103
1320	0.21961488658152	1.08628413479735	YDR290W
1321	0.058840645940134	0.109424669201834	HRQ1
1322	0.0371962999655757	0.113156900327165	SRP101
1323	0.319137808124553	1.48256507997477	SSD1
1324	0.297883186220476	0.811387372048931	DPL1
1325	-0.136580665811406	0.190850401617793	HDA2
1326	0.606287208739934	2.88393711016031	MHR1
1327	-0.832710191456475	0.713231194861355	SUR2
1328	-0.157824574009703	0.63308388885565	ATP5
1329	0.158458481420804	0.694150383936813	BFR2
1330	0.00590916115322512	0.0162226879347824	PRO1
1331	0.00275856514686605	0.00747661178192365	CFT1
1332	0.00731765713217794	0.020280572443318	GPI11
1333	-0.000864345850310564	0.00234741133431055	RSC3
1334	1.06071389754753	8.19499102174222	CPR5
1335	1.76034471552422	10.4422099648843	HNT2
1336	0.207566267785112	0.633023651393212	YDR306C
1337	-1.0286653082404	3.43856839712217	PMT7
1338	0.00903227589538104	0.0250949183825614	SRB7
1339	1.2122714977219	7.8030546886517	GIC2
1340	-0.473598200543511	2.18348366654034	SUM1
1341	-0.207075490222267	0.596999129565693	TFB1
1342	-0.872466483945296	1.01760649032994	SSF2
1343	0.104007404268033	0.272885401023679	PIB1
1344	0.250527442824678	0.634152095430773	RAD34
1345	-0.0198487738754318	0.0562993642564072	IPK1
1346	0.118508617706639	0.256169063111522	OMS1
1347	-0.446200657337272	1.38405689567787	HIM1
1348	0.00903227589538104	0.0250949183825614	MCM21
1349	-0.231695497715607	0.327870598899736	YFT2
1350	-0.101934111849457	0.288782621860703	SWA2
1351	0.00903227589538104	0.0250949183825614	DAD4
1352	-0.248346575044363	0.83654521407182	YDR320W-B
1353	1.64827426985341	12.0899292483171	ASP1
1354	0.682235911588721	3.02046462687579	MRPL35
1355	-0.51289069868101	1.45853570212559	TIM11
1356	-1.30532723989256	1.10904863815781	PEP7
1357	0.153708574829991	0.691033917021782	UTP4
1358	-0.0842993188602281	0.264559030210225	YCG1
1359	-0.507348136186433	1.36341261681113	YSP2
1360	0.00903227589538104	0.0250949183825614	YDR327W
1361	0.00903227589538104	0.0250949183825614	SKP1
1362	-0.780343620999403	3.6378969059763	PEX3
1363	-0.800147225311203	2.62835192354073	UBX5
1364	-0.0082652551075601	0.0230654087400634	GPI8
1365	-0.303433280615568	0.88050860793187	IRC3
1366	-1.19125511027976	3.79446935607873	RQC1
1367	-0.761244772594262	2.38141241986361	SWR1
1368	-0.478751773773002	1.65217300823896	MSN5
1369	-1.14679740298418	2.06240467845748	YDR336W
1370	-0.191011559690314	0.369451978293824	MRPS28
1371	-0.563082614365353	2.19293158665235	YDR338C
1372	0.00903227589538104	0.0250949183825614	FCF1
1373	0.0276600309102358	0.0736131665455263	YDR340W
1374	0.00903227589538104	0.0250949183825614	YDR341C
1375	0.860265447371535	7.41370541677115	HXT7
1376	0.927141125102354	8.91691416401572	HXT6
1377	0.117154671207018	0.375552709540202	YDR344C
1378	-1.02728404422407	2.41201278622669	HXT3
1379	0.0849504745052675	0.146479596675223	SVF1
1380	0.59259514044103	3.89737312737685	MRP1
1381	0.155459134206369	0.41937547602765	PAL1
1382	-1.01833692596223	2.39185440804523	YPS7
1383	-1.29693784158529	3.28214958540505	ATP22
1384	0.475793608604573	1.94815367281633	SBE2
1385	1.80254086499615	14.4444923408704	YPQ2
1386	0.00903227589538104	0.0250949183825614	TRR1
1387	-0.00031685866604788	0.00084957127689891	TRP4
1388	0.00903227589538104	0.0250949183825614	YDR354C-A
1389	0.00903227589538104	0.0250949183825614	YDR355C
1390	0.517563502640524	4.23632763104907	SPC110
1391	-0.50812179342804	1.60280691225801	CNL1
1392	-1.46653198932074	2.98341721360932	GGA1
1393	0.690541096543273	3.16061967648228	EAF1
1394	0.000272784806494209	0.000741530483059885	OPI7
1395	0.00903227589538104	0.0250949183825614	BCP1
1396	0.648183501599667	3.6419532130717	TFC6
1397	-0.195765364381918	1.01810530587054	ESC2
1398	-0.0287369544178093	0.0737320486830356	SEM1
1399	-0.00222468321464355	0.00617020009122816	CDC40
1400	-0.0358821674988321	0.114045497252628	ESF1
1401	-0.26494122227176	0.965465830970507	YDR366C
1402	-0.0171317332950656	0.0494416379411352	KEI1
1403	-0.752474079548215	2.37952877072553	YPR1
1404	0.440878773238569	1.65893915218724	XRS2
1405	-0.982932555273186	2.6199715285159	DXO1
1406	-0.28439908225949	0.821865373880878	CTS2
1407	0.00590916115322512	0.0162226879347824	YDR371C-A
1408	-0.315263311538988	1.00790859039348	VPS74
1409	0.00903227589538104	0.0250949183825614	FRQ1
1410	1.65464095258266	11.2083303934038	PHO92
1411	0.00903227589538104	0.0250949183825614	WIP1
1412	0.0798892991714286	0.238087497847011	BCS1
1413	0.00748043727410742	0.0207455141346438	ARH1
1414	0.371220734767315	2.1555771266127	ATP17
1415	0.00903227589538104	0.0250949183825614	LSM6
1416	0.64850929113992	2.87575279892811	RGA2
1417	-0.271381175691038	0.633796282966809	SDH6
1418	0.25953055132626	0.627924454668797	ARO10
1419	-0.00122500230676796	0.00336815750350132	YRA1
1420	0.264061352383738	1.50605922323739	YDR381C-A
1421	0.0032858255216015	0.0087163425989195	RPP2B
1422	0.776081364020613	3.14819320204604	NKP1
1423	0.375228477976215	1.14614529560308	ATO3
1424	0.00474089183827719	0.0130373535251831	EFT2
1425	-0.629439338456171	2.79835152208077	MUS81
1426	1.22465908429223	7.227581075292	YDR387C
1427	-0.150579826003331	0.793374393909816	RVS167
1428	-0.302450654272504	0.67982015582688	SAC7
1429	-0.222971911306658	0.926381800720354	UBA2
1430	-0.604364013812474	0.95268629528424	YDR391C
1431	-0.314408237327732	1.07234852655115	SPT3
1432	0.969720341200949	6.57965852163094	SHE9
1433	0.00731765713217794	0.020280572443318	RPT3
1434	0.268084959633895	1.0367865017911	SXM1
1435	-0.0386686952119982	0.12415835014211	YDR396W
1436	-0.0385314869302063	0.122829547798264	NCB2
1437	0.163303352900695	0.735861236167366	UTP5
1438	-0.00469888830927614	0.0127252785869976	HPT1
1439	0.855570784049581	5.11612136566709	URH1
1440	-0.0926381661006649	0.208861722764822	YDR401W
1441	0.0447558404044795	0.125302510665381	DIT2
1442	-0.572071321105017	0.990852577855407	DIT1
1443	0.00903227589538104	0.0250949183825614	RPB7
1444	-0.0896019168263849	0.240669144246402	MRP20
1445	-0.0536078530803133	0.151039878423551	PDR15
1446	-0.0721468570092241	0.248885489001979	YDR406W-A
1447	-0.18105078641663	0.606558043785963	TRS120
1448	0.443433970977832	2.08226086114012	ADE8
1449	-0.837284398522839	4.53999989885484	SIZ1
1450	0.350399636621676	0.796826771474048	STE14
1451	1.39374948486476	10.8598851673896	DFM1
1452	0.00731765713217794	0.020280572443318	RRP17
1453	0.00731765713217794	0.020280572443318	YDR413C
1454	-1.0189675540102	4.03437458526086	ERD1
1455	0.770860161353747	5.81196785329933	YDR415C
1456	-0.0352403623085925	0.0604244791656852	SYF1
1457	0.00903227589538104	0.0250949183825614	YDR417C
1458	0.00903227589538104	0.0250949183825614	RPL12B
1459	0.276037801402551	0.54114679698362	RAD30
1460	0.588379922677814	4.32373006532417	HKR1
1461	0.508179899619215	2.06923259086336	ARO80
1462	-0.0069069444874643	0.010150908494923	SIP1
1463	-0.0874082478023726	0.250701813970454	CAD1
1464	-0.00223368926717585	0.00611317144366794	DYN2
1465	1.55568579019874	7.35805475875003	SNX41
1466	1.85994000784177	10.3424757653866	YDR426C
1467	-0.0943517973339651	0.285913026945092	RPN9
1468	-0.519490060733293	2.13028689959781	BNA7
1469	0.0499823862192559	0.156957514427445	TIF35
1470	-1.14372345965097	2.72471370064819	CYM1
1471	-0.19340723129589	0.513927489126012	YDR431W
1472	-0.0282770047153314	0.0852234362717544	NPL3
1473	-0.0282770047153314	0.0852234362717544	YDR433W
1474	-0.0299371941466117	0.0905051814024351	GPI17
1475	-0.907602534206774	2.77593048454678	PPM1
1476	-0.0459950366191816	0.108767927275939	PPZ2
1477	-0.208582856048826	0.471129872370578	GPI19
1478	-0.0434290501218525	0.0453629360552159	THI74
1479	0.00107713501808768	0.00296073870819844	LRS4
1480	1.07022720372997	6.63611415904462	DOT1
1481	-0.220953564641214	0.66677182064946	APT2
1482	-0.107739746778715	0.23532653443564	YDR442W
1483	-1.09780286614682	1.16213074222935	SSN2
1484	0.134045087838656	0.463158437539023	YDR444W
1485	-0.993936068808405	3.43275013709613	YDR445C
1486	0.533406085822887	2.88736649162266	ECM11
1487	-0.0856200572406293	0.268700637992956	RPS17B
1488	0.00418111740864891	0.0114479286461115	ADA2
1489	0.00903227589538104	0.0250949183825614	UTP6
1490	0.00903227589538104	0.0250949183825614	RPS18A
1491	-1.00891879441547	2.42263360049734	YHP1
1492	-1.06284903152439	2.53043945499105	PPN1
1493	-0.268662137550168	0.654794187347819	TSA2
1494	0.00747000254397313	0.0207157473793676	GUK1
1495	0.67024050029779	4.69316732582196	YDR455C
1496	-0.775192832734411	2.58584312456655	NHX1
1497	-0.252625167770346	1.11525566016733	TOM1
1498	-0.40876602912263	0.969962590832678	HEH2
1499	-0.77185888857504	2.8952759758459	PFA5
1500	-0.0414940103401343	0.124443477826967	TFB3
1501	0.588241659745985	4.92563559811298	MFA1
1502	-0.0418691364935244	0.133758048894213	YDR461C-A
1503	-0.715105407941095	1.83683271808365	MRPL28
1504	-0.375191093178069	1.05857612799133	STP1
1505	-0.00199382336070494	0.00491830110080749	SPP41
1506	0.00903227589538104	0.0250949183825614	YDR464C-A
1507	1.64091564833039	12.4240617455667	RMT2
1508	-1.9186650525707	3.38024148288849	PKH3
1509	-0.981765502135716	3.26471668155305	YDR467C
1510	-0.23614349742445	0.592149982917795	TLG1
1511	-0.332000987381174	1.11171684034216	SDC1
1512	0.00120168170680302	0.00328457272867168	UGO1
1513	-0.0226579201233741	0.0665455671892687	RPL27B
1514	-0.01172705692008	0.0340213535355809	TRS31
1515	-0.012049634815579	0.0339662398587004	PRP3
1516	0.495935922303013	2.48596920505739	JIP4
1517	0.111230413766405	0.283205566652362	YDR476C
1518	-0.172362058390756	0.658070740880016	SNF1
1519	0.00903227589538104	0.0250949183825614	SNM1
1520	0.538842036166312	2.85899584407258	PEX29
1521	-1.24356106501554	4.01266534880548	DIG2
1522	-0.375679660591331	1.23245287620748	PHO8
1523	1.14456210114806	12.0478500719236	CWC21
1524	-0.488994414336155	1.04420008628783	KRE2
1525	-0.291404648923261	1.28010734837999	VPS52
1526	0.00576388292885445	0.0135577597123188	VPS72
1527	-0.560112046918422	1.94782972926226	VPS60
1528	0.00903227589538104	0.0250949183825614	RIB3
1529	-0.178764969295589	0.594359255558736	PAC11
1530	0.00903227589538104	0.0250949183825614	SLD5
1531	0.878509401884021	7.16957660606278	PKH1
1532	0.268013837296425	0.819827763185965	YDR491C
1533	-0.036058672919886	0.0856955638132369	IZH1
1534	1.682810512381	11.646119576079	MZM1
1535	-0.735617666040413	1.91302927748776	RSM28
1536	-1.00591135471981	2.50753523654584	VPS3
1537	-0.882334035441083	2.7050754975135	PUF6
1538	-0.439881116713607	0.454792878463167	ITR1
1539	0.103990488646701	0.454253590417777	SEC20
1540	-0.038695019649507	0.114725673000142	LCD1
1541	-0.123412068177825	0.40464351874699	RPL37B
1542	1.10054270565625	7.33945427437715	PLM2
1543	-0.524383049661434	1.10200418026187	SAM2
1544	-0.0559848718845967	0.083535085101504	LPP1
1545	0.0523994800473032	0.176788175166691	SPG3
1546	0.271701791669886	0.756921912010041	PSP1
1547	0.815190234865183	6.12625918134377	GMC1
1548	-0.877529090355724	1.21427773023633	GIN4
1549	-0.181658416513274	0.426313095103538	GNP1
1550	1.2186183785706	8.25897902914906	YDR509W
1551	0.00903227589538104	0.0250949183825614	SMT3
1552	-0.114470959069676	0.316202951544102	YDR510C-A
1553	-1.32271789129255	2.28301729186383	SDH7
1554	0.315409105970908	1.18036008905954	EMI1
1555	-0.239443305058407	0.579093227922046	GRX2
1556	-0.598597195005278	2.44023711961232	YDR514C
1557	1.46851634528124	9.51211091372107	SLF1
1558	1.12363718254225	7.31459660033781	EMI2
1559	-0.00723849769599767	0.0148716090221847	GRH1
1560	1.63984209573361	12.0660232779078	EUG1
1561	0.522147672431937	3.00519663020822	FPR2
1562	1.03503233494994	8.94890580232842	URC2
1563	-0.354383876581818	0.973399877938692	YDR521W
1564	-0.472812053223999	1.31038943179479	SPS2
1565	0.414176468892059	1.69354286302097	SPS1
1566	0.233503919586855	0.485111189831211	AGE1
1567	0.00598152888513072	0.0165587399185678	YDR524W-C
1568	-0.0150761003841627	0.0425266132346712	YDR524C-B
1569	1.2251384795352	8.87372578093742	YDR524C-A
1570	0.154115881769959	0.392486018618281	API2
1571	-1.22700264237787	3.39428412658743	SNA2
1572	0.00903227589538104	0.0250949183825614	YDR526C
1573	-0.00498979134725155	0.0108924407857322	RBA50
1574	0.378273409889731	1.46516139353457	HLR1
1575	0.984509209509288	6.69898291397695	QCR7
1576	0.205417110449741	0.439537411975841	APA2
1577	0.0011482798680489	0.00311230347520584	CAB1
1578	0.049317053327216	0.160937534792623	KRE28
1579	-0.471400467179503	2.41182219227198	HSP31
1580	0.433744165155325	1.04068962323548	FIT1
1581	0.222206598857263	0.871877911089855	YDR535C
1582	1.3651898181814	9.79663448236072	STL1
1583	0.278107903406549	0.749352556503951	YDR537C
1584	0.414061423619905	1.74417820793006	PAD1
1585	0.1455813394877	0.235752361600967	FDC1
1586	-0.0630476716278222	0.208204988224601	IRC4
1587	-0.631225767435413	1.48353405248101	YDR541C
1588	0.00501363264747927	0.0138139891094862	PAU10
1589	0.686943115042291	5.19139806305887	YDR543C
1590	0.50235888822187	1.65080972945101	YDR544C
1591	0.00903227589538104	0.0250949183825614	YRF1-1
1592	0.00903227589538104	0.0250949183825614	YDR545C-A
1593	0.22400326888125	1.51013559507057	YEL077C
1594	-0.404311436117599	1.19946532623787	YEL077W-A
1595	0.00903227589538104	0.0250949183825614	YEL076C-A
1596	0.00903227589538104	0.0250949183825614	YEL076C
1597	0.00638024165105106	0.0175843825096539	YEL075W-A
1598	0.00903227589538104	0.0250949183825614	YEL075C
1599	0.342297818448025	2.48992898196196	YEL074W
1600	-0.192622727761017	0.352614061814661	YEL073C
1601	-0.689173515042572	1.9833960596561	RMD6
1602	-0.383738879147038	1.04676006854771	DLD3
1603	0.741785702093577	4.89323720627011	DSF1
1604	0.448885266876987	1.63840417106951	HXT13
1605	0.6368618636739	4.064948624532	YEL068C
1606	-1.63338401947617	7.20953060631517	YEL067C
1607	-0.976699188029783	4.58114472911925	HPA3
1608	0.909403026012223	6.29232052948282	SIT1
1609	0.404495391488474	2.0600758439031	AVT2
1610	0.591471554715716	2.92147752180432	CAN1
1611	0.0587619765646003	0.0861990512779753	NPR2
1612	-0.214408801465083	0.652028325980097	CIN8
1613	-0.181001303549223	0.667585092217367	PRB1
1614	-0.0654509073362543	0.162004750053906	SOM1
1615	-0.184233285808085	0.902422659256468	HHY1
1616	1.04857102200593	7.04328021335748	PCM1
1617	-0.411743151241577	1.50282182126889	YEL057C
1618	-0.352502113392223	1.1786268620894	HAT2
1619	-0.0505393957440175	0.147102460751172	POL5
1620	-0.00485116626635762	0.0135882590648013	RPL12A
1621	0.00284535700650687	0.00783997647212818	YEL053W-A
1622	-0.00967649284870901	0.0209728385783082	MAK10
1623	0.319467788583218	1.60810361612413	AFG1
1624	-0.00145469209396396	0.00397641122517264	VMA8
1625	0.377136860735446	2.05063382418954	YEL050W-A
1626	-0.665900740647793	2.79946787712396	RML2
1627	-0.595448341763827	1.01246161251285	PAU2
1628	0.0854754254221804	0.290802082029328	TCA17
1629	0.675904717150053	8.67942567850955	FRD1
1630	0.407602602883665	2.8630391032813	GLY1
1631	-0.359841309087767	2.64434611107547	YEL045C
1632	0.00373307356498016	0.010201310731238	IES6
1633	0.172624230124834	0.781000010116241	YEL043W
1634	-1.03051949374632	4.05866768096119	GDA1
1635	0.675195070728296	3.78477352913084	YEF1
1636	0.258548711001036	1.26826691496182	UTR2
1637	0.0482487758089799	0.0781127004294973	CYC7
1638	-0.693540253014319	2.91887340425383	UTR4
1639	-1.19730584262649	3.11958266602005	RAD23
1640	-0.923963280576016	2.87816462656313	ANP1
1641	-1.18034216905459	5.99085339682546	UTR5
1642	0.726671068135143	7.45712795896382	YEL034C-A
1643	0.838302068020061	8.19502379823351	HYP2
1644	0.256981273143667	2.39643743504596	MTC7
1645	0.00731765713217794	0.020280572443318	MCM3
1646	0.00903227589538104	0.0250949183825614	YEL032C-A
1647	-1.20118754975405	3.26632149408894	SPF1
1648	0.229467465886845	1.48090091709227	YEL030C-A
1649	0.332370541261155	1.77515584011159	ECM10
1650	0.264125159646053	1.48842396242955	BUD16
1651	-0.00884666790219595	0.0245085943733743	YEL028W
1652	0.00903227589538104	0.0250949183825614	VMA3
1653	0.00903227589538104	0.0250949183825614	SNU13
1654	0.766831707557728	9.3087257116529	YEL025C
1655	-0.134381495509872	0.305350338195917	RIP1
1656	0.387647228364201	2.27101501697288	YEL023C
1657	-0.024365967570206	0.0668118205893673	GEA2
1658	-0.144933915900773	0.58039451920359	URA3
1659	0.00903227589538104	0.0250949183825614	YEL020C-B
1660	-0.0282219014934573	0.0815306384318311	TIM9
1661	-0.486106884356093	2.69048836715566	YEL020C
1662	-0.554429850762204	1.65522490488592	MMS21
1663	0.135841832628032	0.185904670906992	YEL018C-A
1664	0.613330199501673	1.60927998331649	EAF5
1665	-0.144849555033025	0.504714362255312	PMP2
1666	-0.638318282957947	3.43660412277914	GTT3
1667	0.530592761267393	4.47239685289252	NPP2
1668	0.216484733643179	0.935193083404228	EDC3
1669	-0.296970406152611	2.7124905359876	YEL014C
1670	-1.84042210793958	0.496614072080478	VAC8
1671	0.446901157334217	2.49496278894505	UBC8
1672	0.305228905770925	1.84405929715191	GLC3
1673	1.17720753678326	12.2512661665415	YEL010W
1674	1.16317586202107	12.8616649799647	YEL009C-A
1675	-0.146553882764312	0.512250825476433	GCN4
1676	0.300570383130011	2.80570964846091	YEL008W
1677	0.327167748131996	1.13646211094897	YEL008C-A
1678	-0.750561929322337	2.8211630841747	MIT1
1679	-0.372196636809102	1.030858942919	YEA6
1680	-0.153163864398746	0.665391495622415	VAB2
1681	-0.295852080880813	1.30997529586968	YEA4
1682	-0.48201250696226	1.34198556316117	GIM4
1683	-0.465103847513528	1.29810195835768	WBP1
1684	0.572634231681582	4.80369481417678	IRC22
1685	-0.00931106984709061	0.040262709756796	MNN1
1686	-0.862702434917964	1.52807778777559	NOP16
1687	0.0560783944133248	0.181043046384378	PMI40
1688	-0.90876561879565	5.04146870574281	FMP52
1689	-0.652067253917119	3.7489406996285	YND1
1690	0.202070298330146	0.96010759229304	NUG1
1691	-1.42658307218391	4.53584795940838	YER006C-A
1692	-0.297903976282815	1.27879403459335	PAC2
1693	-1.6313578684132	1.1756686702818	TMA20
1694	0.40521470210706	4.99434592902806	SEC3
1695	0.00903227589538104	0.0250949183825614	NTF2
1696	-0.0636382823638592	0.181130189387667	YER010C
1697	0.183161721867071	0.482181015125742	TIR1
1698	-0.304354279925094	1.00364379832789	PRE1
1699	0.804148763976135	4.44272474569584	PRP22
1700	1.15294554500132	7.18268190179663	HEM14
1701	-0.682770335178271	4.73671215920736	BUD25
1702	0.0732419600683521	0.229371029169913	FAA2
1703	-1.88768190902381	2.66279231437692	BIM1
1704	0.721798932187651	5.38596826832662	AFG3
1705	0.31372158218497	1.84306776284308	SPC25
1706	0.749355706350173	5.22369817830142	ISC1
1707	-0.0658294060908196	0.225291532924122	SBH2
1708	0.0639289674274015	0.0977754871025418	GPA2
1709	-0.577081231904597	1.52148706528143	RPN3
1710	-0.56995262887879	2.3741367470725	SRB4
1711	0.00903227589538104	0.0250949183825614	PRO3
1712	0.00903227589538104	0.0250949183825614	YER023C-A
1713	-0.105368722355768	0.418274290637351	YAT2
1714	0.00279279266020718	0.00757175809358241	GCD11
1715	-1.07144361077802	1.02901010308591	CHO1
1716	-0.0235020116393541	0.0445671620602591	GAL83
1717	0.034739712874009	0.170311384744357	MIG3
1718	0.0451710046222665	0.14212703886859	SMB1
1719	-0.0694543699007816	0.216748711609217	CHZ1
1720	-1.09693020823155	3.0613743590146	YPT31
1721	-1.28000449350974	5.58955818279583	FIR1
1722	0.561745332627884	4.58849215803769	ZRG8
1723	-0.154840954631109	0.733974068255288	YER034W
1724	0.0439011127142718	0.111242234074864	EDC2
1725	0.00590916115322512	0.0162226879347824	ARB1
1726	0.738606171955178	4.4565504209892	PHM8
1727	-0.0391200016698176	0.120944715975783	KRE29
1728	-0.614858879808204	2.18182358604127	YER038W-A
1729	-0.790085917844617	3.51859991062039	HVG1
1730	0.944801585921	5.16667290984476	YER039C-A
1731	0.390237866698196	2.4297081729171	GLN3
1732	-0.0390584575809278	0.11899837013356	YEN1
1733	0.0396451197800582	0.0932151491238195	MXR1
1734	-0.00249508674435125	0.00658948428663941	SAH1
1735	-0.0989376882603404	0.350400404054627	ERG28
1736	-0.411153334299293	3.30004194586221	MEI4
1737	0.771855338620347	5.8773316062539	ACA1
1738	0.802086570539806	6.2441905591589	SPO73
1739	0.316585256935469	1.28677737907824	YER046W-A
1740	0.816277693543209	9.26030202008948	SAP1
1741	-0.715852585237762	3.20706233433041	CAJ1
1742	-0.245425260774143	0.64549207362588	ISD11
1743	0.381876993127767	1.10602487555016	TPA1
1744	0.626973046687519	5.13639663173012	RSM18
1745	-1.62639733246028	4.76372034886924	JHD1
1746	0.239654142962207	0.916146448170709	HOM3
1747	0.301877188750732	0.892636459347375	PIC2
1748	-0.0813067743718281	0.194167599957116	YER053C-A
1749	0.435558432305134	2.74585851763748	GIP2
1750	-0.0727468830723525	0.229472516996093	HIS1
1751	-0.00923044758703045	0.0261503824290435	FCY2
1752	-0.0370437338292724	0.0905503515647312	RPL34A
1753	-0.0573217562667143	0.113594576305155	HMF1
1754	0.587986251196929	3.08491719567374	PET117
1755	-0.143093677724357	0.173461028130445	PCL6
1756	0.65018767800257	3.71386768705384	FCY21
1757	-0.998639526768922	2.55455556757218	FCY22
1758	0.0750808740102658	0.239928838648083	CEM1
1759	0.681717528998842	5.39799928003523	GPP2
1760	-0.0599609730255042	0.1453947462052	THO1
1761	0.774660956800269	7.05149156556724	VHR2
1762	-0.549481126157443	0.994909412227735	ICL1
1763	-0.899016224041618	2.34885913674386	RRT13
1764	-0.865378557126279	2.23063173889437	YER066C-A
1765	-1.152304671334	3.28643688614922	RGI1
1766	-1.05946358251996	2.86298774744884	YER067C-A
1767	-0.613538718179844	2.79258854400281	MOT2
1768	1.32685512886563	13.349169599833	YER068C-A
1770	-0.0288804197088251	0.0850340615275762	RNR1
1771	0.492110076115658	3.99769996398863	TDA2
1772	-0.337582829408161	0.788325119537539	VTC1
1773	0.309852508183971	1.29119537142606	ALD5
1774	0.00903227589538104	0.0250949183825614	RPS24A
1775	0.00903227589538104	0.0250949183825614	YOS1
1776	0.00401597516362838	0.0105351086049922	PTP3
1777	0.377180426100432	2.4331582944647	YER076C
1778	-0.125608335104973	0.405740995003348	YER076W-A
1779	0.514682965638022	3.07375082158983	YER077C
1780	-0.328126231706838	1.07388229492844	ICP55
1781	0.0369362966254999	0.125568680475376	YER078W-A
1782	0.341315688871049	1.38517812526422	YER079W
1783	-0.436672163279005	1.75098019581458	YER079C-A
1784	-0.100700236011101	0.199831283431724	AIM9
1785	-1.98072324530933	0.875789097912395	SER3
1786	0.102965990657027	0.393827950250793	UTP7
1787	-0.280537158258093	1.06631765611854	GET2
1788	0.208726073181402	0.599520821441528	YER084W
1789	-0.0951311311942048	0.264588926709758	YER084W-A
1790	-0.0951311311942048	0.264588926709758	YER085C
1791	1.0910815339909	11.0582605376336	ILV1
1792	0.144993126871905	0.42516254203033	AIM10
1793	0.422647133194442	1.78055546219707	YER087C-A
1794	-0.186901364694405	0.623799145408312	SBH1
1795	-0.401654588591186	2.22355134732396	DOT6
1796	-0.939501226423863	5.80054946771362	YER088C-A
1797	-0.191974829913576	0.44702025111526	YER088W-B
1798	0.175957087532614	0.684850091221445	PTC2
1799	-0.0691869611369944	0.112664396101589	TRP2
1800	0.00903227589538104	0.0250949183825614	YER090C-A
1801	-0.838612461845845	3.48414509251517	MET6
1802	-0.00342838024787588	0.00611287737588868	YER091C-A
1803	0.0619261752175429	0.178025500241503	IES5
1804	-0.5670966792293	3.41843047847031	TSC11
1805	1.39394965140909	12.1045493709321	AIM11
1806	0.00279279266020718	0.00757175809358241	PUP3
1807	-0.188383299171126	0.797904417628729	RAD51
1808	0.855369206387008	4.43297224474834	SHC1
1809	0.295001420890953	1.40495448848607	YER097W
1810	0.12018374013066	0.249809915987008	UBP9
1811	-0.369554903708659	1.01291652289007	PRS2
1812	-0.247429173172512	0.908516124255547	UBC6
1813	-0.161184495457441	0.393492938185021	AST2
1814	0.00903227589538104	0.0250949183825614	RPS8B
1815	-0.966375488389372	2.17801423123461	SSA4
1816	-0.359608528633181	1.83221590466306	RTT105
1817	-0.0420144325620483	0.106245881288452	NUP157
1818	-0.732674248680145	2.74525036390229	MAM1
1819	0.00903227589538104	0.0250949183825614	GLE2
1820	-0.226914767616963	0.823598829790949	YER107W-A
1821	-0.140644496318404	0.366518227305728	FLO8
1822	-0.653009607720057	1.88353033508113	KAP123
1823	0.112936686351308	0.439722978480821	SWI4
1824	0.00593026609859594	0.016413557393171	LSM4
1825	-0.145671765055657	0.314793637783452	TMN3
1826	-0.691156155211136	3.18538501473652	BOI2
1827	0.649218383790529	2.92891937121097	SPR6
1828	0.976488317656451	6.14487964866572	SLX8
1829	0.00903227589538104	0.0250949183825614	RPL23B
1830	-0.685486597849963	2.06996230158972	SHO1
1831	-0.927589270262106	2.44162761794538	AVT6
1832	-0.678625787873809	2.51808785817261	YER119C-A
1833	-0.38973376081391	0.930711967045711	SCS2
1834	0.545561648766754	1.86232174827068	YER121W
1835	-1.0162554804281	2.22012020629352	GLO3
1836	-0.0114581373557957	0.0332235095585786	YCK3
1837	-0.450866050130545	1.25237517049391	DSE1
1838	0.00903227589538104	0.0250949183825614	RSP5
1839	0.00903227589538104	0.0250949183825614	NSA2
1840	-0.0172206819546427	0.0498793385387172	LCP5
1841	0.0729814076330132	0.0831197973698222	VFA1
1842	-0.242518100318539	0.777598423595449	SAK1
1843	-0.958066681731314	2.90903551133006	COM2
1844	0.141416738494228	0.63211603286121	RPS26B
1845	-0.20848385981029	0.74846185876068	PMD1
1846	0.00560507374573225	0.0154922660499741	GLC7
1847	-0.0496119490137013	0.156764929139295	YER133W-A
1848	-0.194859920814992	0.930844626816737	YER134C
1849	1.25588724028225	10.2540681286959	YER135C
1850	1.16948830209502	11.756085477655	GDI1
1851	0.980209307986793	5.60339771786675	YER137C
1852	1.39450956913788	11.0635268668323	YER137W-A
1853	0.00484151468887982	0.0133329567297581	YER138W-A
1854	-0.248874418597282	1.12092890574561	RTR1
1855	-0.528390974845362	1.13462982064451	EMP65
1856	1.50892392655848	11.7913976360988	COX15
1857	1.91518781623072	15.7649122823994	MAG1
1858	-1.76314041797589	3.66747676282861	DDI1
1859	-0.0547298075499153	0.126449490206758	UBP5
1860	-1.16748103973143	1.71139607681536	FTR1
1861	-0.622555284263319	2.59606905371673	YER145C-A
1862	-0.00350872328477965	0.0103034674652041	LSM5
1863	-0.130653524642262	0.499346308027734	SCC4
1864	0.0070706391316492	0.0195728399361478	YER147C-A
1865	0.00903227589538104	0.0250949183825614	SPT15
1866	-0.661552837610561	1.74477779451465	YER148W-A
1867	-0.681644763608063	2.22806475364337	PEA2
1868	-0.346068776919773	0.651508938146034	SPI1
1869	-0.823745337893343	1.22337521161752	UBP3
1870	-1.43209616240198	4.03901409542248	YER152C
1871	-0.455312363210932	1.6711576398823	YER152W-A
1872	-0.275486559911731	2.26731161972398	PET122
1873	-1.02177810501912	4.00958116910713	OXA1
1874	-0.962812898858597	1.59971833961938	BEM2
1875	1.83320206201146	15.8553747700112	YER156C
1876	0.618413454268242	3.0197287818982	COG3
1877	0.807840600787203	6.41373914704645	YER158C
1878	-0.0382490737732838	0.118069188526031	YER158W-A
1879	-0.0592408505520723	0.180044155120073	BUR6
1880	-0.403341549773985	1.34833632342048	SPT2
1881	0.553644977183352	4.61053448541919	RAD4
1882	0.0693956208729139	0.151172400109097	GCG1
1883	-0.537880805739129	0.988242565170277	CHD1
1884	0.00109075381225946	0.00295406404099855	PAB1
1885	-0.137518699784304	0.457702597647825	YER165C-A
1886	-0.163572901340163	0.800217449038003	DNF1
1887	-0.844952534793513	2.26435589697361	BCK2
1888	0.00748043727410742	0.0207455141346438	CCA1
1889	0.676727013947473	4.50535020016503	RPH1
1890	-1.25559934409088	3.69451099326496	ADK2
1891	-0.305088857424003	0.898885452634807	RAD3
1892	-0.161903556988259	0.543015852910164	BRR2
1893	-0.179281011600898	0.787367954713051	YER172C-A
1894	0.317415523310138	0.687873925281705	RAD24
1895	0.364649604141303	2.2529769376974	GRX4
1896	-0.447011874105934	0.903296113699186	TMT1
1897	-0.123503287220699	0.45301576685594	YER175W-A
1898	-0.0851287601234955	0.317975320709363	ECM32
1899	-1.37763466089303	1.75215324315389	BMH1
1900	-0.446558134039582	1.00089945189192	PDA1
1901	-0.83046592561684	3.01996318017441	DMC1
1902	-0.521398705726681	1.18852477333253	ISC10
1903	-0.380340556556136	1.07532066163824	SLO1
1904	-0.41036000952247	1.27015654967938	YER181C
1905	0.80371120261477	4.29503549445695	FMP10
1906	0.184050549049782	0.419823638043954	FAU1
1907	0.202829103593701	0.834517169191524	TOG1
1908	1.14472543444484	7.13564819248766	PUG1
1909	-1.02636023868359	2.8058239922296	YER186C
1910	-0.312683947729798	0.865912985279573	YER187W
1911	0.754513528256856	3.6927353460377	YER188W
1912	0.749706192377987	5.17613419111222	YER188C-A
1913	0.00731765713217794	0.020280572443318	YER189W
1914	-0.18849860312857	0.313028284654475	YRF1-2
1915	0.00903227589538104	0.0250949183825614	YER190C-A
1916	0.00903227589538104	0.0250949183825614	YER190C-B
1917	0.00903227589538104	0.0250949183825614	YFL068W
1918	-0.316815015230811	1.50845484126311	YFL067W
1919	-0.544462288891055	0.779036384356771	YFL066C
1920	0.673698957060794	6.23205662986952	YFL065C
1921	-0.315079279455161	0.849227921512638	YFL064C
1922	-0.288328101925832	0.478797486996984	YFL063W
1923	-0.106464093342212	0.224169749594299	COS4
1924	-0.573953249577664	1.19416502596645	DDI2
1925	0.490328474761873	1.02799923311896	SNO3
1926	1.45761692729892	11.8883550796737	SNZ3
1927	-0.519424283420007	1.59214898884223	THI5
1928	-0.0763275229037424	0.129129825776003	AAD16
1929	-1.02042428009951	1.59236164423128	AAD6
1930	-0.68107737021899	2.04437512090681	AGP3
1931	0.284266056353076	2.83629316991507	YFL054C
1932	0.174368692036186	0.585857185821569	DAK2
1933	-0.95822310922755	3.02981177036109	YFL052W
1934	-1.2734313636765	4.45148085130366	YFL051C
1935	-0.304602669985551	1.327318779812	ALR2
1936	0.107615520047584	0.34688750556601	SWP82
1937	-2.03336030562233	2.27856158105051	EMP47
1938	-0.0371786979970498	0.104947513935658	RGD2
1939	-0.762435962883564	2.34738161207806	FMP32
1940	0.00903227589538104	0.0250949183825614	SEC53
1941	-0.349773924391984	1.14566228613973	OTU1
1942	-0.0189403247419263	0.0519986020647952	YFL042C
1943	-0.13866908216274	0.479696848942759	YFL041W-A
1944	-0.387225412110426	1.03990305973787	FET5
1945	0.213349174276989	1.24652761102618	YFL040W
1946	0.00903227589538104	0.0250949183825614	ACT1
1947	0.00903227589538104	0.0250949183825614	YPT1
1948	0.00903227589538104	0.0250949183825614	TUB2
1949	-0.0866976029462188	0.242649804746133	RPO41
1950	1.13375002462161	9.51837717076154	MOB2
1951	-0.522184418541942	2.67252988868414	RPL22B
1952	0.612095525124629	6.87819684487905	YFL034W
1953	-0.588869936532082	3.6159276523912	RIM15
1954	0.229326365803511	1.32731959382999	YFL032W
1955	-0.32197354837329	0.757890888388546	HAC1
1956	-0.0400930721896124	0.117580351736978	YFL031C-A
1957	-0.406410639104573	1.93980002649877	AGX1
1958	0.00903227589538104	0.0250949183825614	CAK1
1959	0.172793298089518	0.460407730424189	CAF16
1960	-0.278646365984146	0.567035799053738	GYP8
1961	0.422054472185918	2.47972778359339	STE2
1962	0.0125076718269809	0.00703341826099588	BST1
1963	-0.250264162200226	0.582017680143376	EPL1
1964	-0.241190462664586	1.19577788607594	BUD27
1965	-0.0213044959904091	0.0595395496420671	FRS2
1966	-0.592076099259878	4.58857469928475	YFL021C-A
1967	-0.425057631474782	2.6334769804837	GAT1
1968	0.568990779421318	3.42722049836088	PAU5
1969	-0.0492823101022788	0.159894052244674	YFL019C
1970	0.00273410077032802	0.00748679631291079	LPD1
1971	0.00903227589538104	0.0250949183825614	SMX2
1972	-0.00602458421516002	0.0169429756256475	GNA1
1973	-0.454577779689911	0.997823554218833	MDJ1
1974	0.91417643249023	8.2425184691031	YFL015W-A
1975	-0.0474393962792295	0.188947981207514	YFL015C
1976	0.249465049900578	0.971094658459058	HSP12
1977	-0.376794909510304	1.00494124428288	YFL013W-A
1978	-0.0205420878606674	0.0388192216054717	IES1
1979	0.62393532891637	5.29951251384871	YFL012W-A
1980	0.24786866949269	0.696496955974096	YFL012W
1981	-1.57229657643793	7.2070014277601	HXT10
1982	-0.817896486726666	2.99809503871616	AUA1
1983	-0.0894863819964336	0.192627446741794	WWM1
1984	1.16543898526864	9.12777823534391	CDC4
1985	-0.00220846171655187	0.00597264620792387	SMC1
1986	0.126889543798655	0.821439118785191	BLM10
1987	0.00903227589538104	0.0250949183825614	SEC4
1988	-0.0236347997290221	0.110800268657043	VTC2
1989	-0.205432865498327	1.70783991599164	MSH4
1990	-0.371838827184161	1.10021684674822	SPB4
1991	-0.873387330919755	3.18234594951454	DEG1
1992	0.189584842628757	1.01308583190105	LOC1
1993	0.812822411592886	6.18202813633156	NIC96
1994	0.742130625641246	7.26358854596189	YPI1
1995	-0.228879104380896	0.864363020717968	RPN11
1996	-0.125094246423493	0.374810010950288	SAD1
1997	-0.208999380956127	1.35762219172531	YFR006W
1998	-0.557246973945013	3.58690908953029	YFH7
1999	0.923378238483796	4.88749243462398	FAR7
2000	0.372163366754891	3.72769489600568	GCN20
2001	0.90555565212455	9.22618590939235	YFR009W-A
[truncated: 4,598 more rows]
